# Supplementary material for: The microbiome of a perennial cereal differs from annual winter wheat only in the root endosphere
Source: ISME Commun. 2024 Dec 23;5(1):ycae165. doi: 10.1093/ismeco/ycae165 (PMC11812607; doi:10.1093/ismeco/ycae165)
Supplement: Supplementary_Tables_ycae165 [file supplementary_tables_ycae165.xlsx]

## Sheet: Table Description
Table S1: General sample description.
Table S2: Bacterial alpha diversity and soil chemical parameters used as input for generalized models.
Table S3: Keystone taxa defined as nodes with a higher eigenvector centrality than the empirical 95% quantile.
Table S4: Analysis of core ASVs in the root. The analysis was separately condcuted for genotype and field site at different prevalence levels (from 0-100%) and a detection level above > 0.001. The two sampling timepoints were merged and the dataset was rarefied to 4200 reads per sample.
Table S5: Number and relative abundance of differentially abundant genera and phyla.

## Sheet: Table S1
SampleID	Country	Compartment	Genotype	Management	Year of Establishment	Sampling Time	Extraction Place	Amplification successful	Amplicon Library	Subplot	Sequencing Depth	Rarefraction 500	Rarefraction Roots 4200
BE22_A_L11	Belgium	Leaves	Winter wheat	conventional	2021	2022-04-29	Torun, PL	yes	Library E	Subplot1	3171		NA
BE22_A_L12	Belgium	Leaves	Winter wheat	conventional	2021	2022-04-29	Torun, PL	yes	Library E	Subplot1	1324		NA
BE22_A_L13	Belgium	Leaves	Winter wheat	conventional	2021	2022-04-29	Torun, PL	yes	Library E	Subplot1	1582		NA
BE22_A_L14	Belgium	Leaves	Winter wheat	conventional	2021	2022-04-29	Torun, PL	yes	Library E	Subplot1	6378		NA
BE22_A_L15	Belgium	Leaves	Winter wheat	conventional	2021	2022-04-29	Torun, PL	yes	Library E	Subplot1	2593		NA
BE22_A_L21	Belgium	Leaves	Winter wheat	conventional	2021	2022-04-29	Torun, PL	yes	Library E	Subplot2	3153		NA
BE22_A_L22	Belgium	Leaves	Winter wheat	conventional	2021	2022-04-29	Torun, PL	yes	Library E	Subplot2	3085		NA
BE22_A_L23	Belgium	Leaves	Winter wheat	conventional	2021	2022-04-29	Torun, PL	yes	Library E	Subplot2	1695		NA
BE22_A_L24	Belgium	Leaves	Winter wheat	conventional	2021	2022-04-29	Torun, PL	yes	Library E	Subplot2	1590		NA
BE22_A_L25	Belgium	Leaves	Winter wheat	conventional	2021	2022-04-29	Torun, PL	yes	Library E	Subplot2	1199		NA
BE22_A_L31	Belgium	Leaves	Winter wheat	conventional	2021	2022-04-29	Torun, PL	yes	Library E	Subplot3	1188		NA
BE22_A_L32	Belgium	Leaves	Winter wheat	conventional	2021	2022-04-29	Torun, PL	yes	Library E	Subplot3	2324		NA
BE22_A_L33	Belgium	Leaves	Winter wheat	conventional	2021	2022-04-29	Torun, PL	yes	Library E	Subplot3	602		NA
BE22_A_L34	Belgium	Leaves	Winter wheat	conventional	2021	2022-04-29	Torun, PL	yes	Library E	Subplot3	1301		NA
BE22_A_L35	Belgium	Leaves	Winter wheat	conventional	2021	2022-04-29	Torun, PL	yes	Library E	Subplot3	1258		NA
BE22_A_L41	Belgium	Leaves	Winter wheat	conventional	2021	2022-04-29	Torun, PL	yes	Library E	Subplot4	1011		NA
BE22_A_L42	Belgium	Leaves	Winter wheat	conventional	2021	2022-04-29	Torun, PL	yes	Library E	Subplot4	1796		NA
BE22_A_L43	Belgium	Leaves	Winter wheat	conventional	2021	2022-04-29	Torun, PL	yes	Library E	Subplot4	615		NA
BE22_A_L44	Belgium	Leaves	Winter wheat	conventional	2021	2022-04-29	Torun, PL	yes	Library E	Subplot4	1652		NA
BE22_A_L45	Belgium	Leaves	Winter wheat	conventional	2021	2022-04-29	Torun, PL	yes	Library E	Subplot4	958		NA
BE22_A_R11	Belgium	Roots	Winter wheat	conventional	2021	2022-05-20	Torun, PL	yes	Library E	Subplot1	256407
BE22_A_R12	Belgium	Roots	Winter wheat	conventional	2021	2022-05-20	Torun, PL	No	NA	Subplot1	NA
BE22_A_R13	Belgium	Roots	Winter wheat	conventional	2021	2022-05-20	Torun, PL	yes	Library E	Subplot1	166100
BE22_A_R14	Belgium	Roots	Winter wheat	conventional	2021	2022-05-20	Torun, PL	yes	Library E	Subplot1	174227
BE22_A_R15	Belgium	Roots	Winter wheat	conventional	2021	2022-05-20	Torun, PL	yes	Library E	Subplot1	191888
BE22_A_R21	Belgium	Roots	Winter wheat	conventional	2021	2022-05-20	Torun, PL	yes	Library E	Subplot2	181015
BE22_A_R22	Belgium	Roots	Winter wheat	conventional	2021	2022-05-20	Torun, PL	yes	Library E	Subplot2	193166
BE22_A_R23	Belgium	Roots	Winter wheat	conventional	2021	2022-05-20	Torun, PL	yes	Library E	Subplot2	198039
BE22_A_R24	Belgium	Roots	Winter wheat	conventional	2021	2022-05-20	Torun, PL	yes	Library E	Subplot2	217744
BE22_A_R25	Belgium	Roots	Winter wheat	conventional	2021	2022-05-20	Torun, PL	yes	Library E	Subplot2	173585
BE22_A_R31	Belgium	Roots	Winter wheat	conventional	2021	2022-05-20	Torun, PL	yes	Library E	Subplot3	252624
BE22_A_R32	Belgium	Roots	Winter wheat	conventional	2021	2022-05-20	Torun, PL	yes	Library E	Subplot3	199039
BE22_A_R33	Belgium	Roots	Winter wheat	conventional	2021	2022-05-20	Torun, PL	yes	Library E	Subplot3	166476
BE22_A_R34	Belgium	Roots	Winter wheat	conventional	2021	2022-05-20	Torun, PL	yes	Library E	Subplot3	247951
BE22_A_R35	Belgium	Roots	Winter wheat	conventional	2021	2022-05-20	Torun, PL	yes	Library E	Subplot3	233985
BE22_A_R41	Belgium	Roots	Winter wheat	conventional	2021	2022-05-20	Torun, PL	yes	Library E	Subplot4	182065
BE22_A_R42	Belgium	Roots	Winter wheat	conventional	2021	2022-05-20	Torun, PL	yes	Library E	Subplot4	269875
BE22_A_R43	Belgium	Roots	Winter wheat	conventional	2021	2022-05-20	Torun, PL	yes	Library E	Subplot4	237623
BE22_A_R44	Belgium	Roots	Winter wheat	conventional	2021	2022-05-20	Torun, PL	yes	Library E	Subplot4	215287
BE22_A_R45	Belgium	Roots	Winter wheat	conventional	2021	2022-05-20	Torun, PL	yes	Library E	Subplot4	123060
BE22_A_S11	Belgium	Stems	Winter wheat	conventional	2021	2022-04-29	Torun, PL	yes	Library E	Subplot1	1707		NA
BE22_A_S12	Belgium	Stems	Winter wheat	conventional	2021	2022-04-29	Torun, PL	yes	Library E	Subplot1	925		NA
BE22_A_S13	Belgium	Stems	Winter wheat	conventional	2021	2022-04-29	Torun, PL	yes	Library E	Subplot1	1071		NA
BE22_A_S14	Belgium	Stems	Winter wheat	conventional	2021	2022-04-29	Torun, PL	yes	Library E	Subplot1	954		NA
BE22_A_S15	Belgium	Stems	Winter wheat	conventional	2021	2022-04-29	Torun, PL	yes	Library E	Subplot1	1640		NA
BE22_A_S21	Belgium	Stems	Winter wheat	conventional	2021	2022-04-29	Torun, PL	yes	Library E	Subplot2	919		NA
BE22_A_S22	Belgium	Stems	Winter wheat	conventional	2021	2022-04-29	Torun, PL	yes	Library E	Subplot2	1796		NA
BE22_A_S23	Belgium	Stems	Winter wheat	conventional	2021	2022-04-29	Torun, PL	yes	Library E	Subplot2	1409		NA
BE22_A_S24	Belgium	Stems	Winter wheat	conventional	2021	2022-04-29	Torun, PL	yes	Library E	Subplot2	2005		NA
BE22_A_S25	Belgium	Stems	Winter wheat	conventional	2021	2022-04-29	Torun, PL	yes	Library E	Subplot2	792		NA
BE22_A_S31	Belgium	Stems	Winter wheat	conventional	2021	2022-04-29	Torun, PL	yes	Library E	Subplot3	1712		NA
BE22_A_S32	Belgium	Stems	Winter wheat	conventional	2021	2022-04-29	Torun, PL	yes	Library E	Subplot3	581		NA
BE22_A_S33	Belgium	Stems	Winter wheat	conventional	2021	2022-04-29	Torun, PL	yes	Library E	Subplot3	527		NA
BE22_A_S34	Belgium	Stems	Winter wheat	conventional	2021	2022-04-29	Torun, PL	yes	Library E	Subplot3	897		NA
BE22_A_S35	Belgium	Stems	Winter wheat	conventional	2021	2022-04-29	Torun, PL	yes	Library E	Subplot3	1005		NA
BE22_A_S41	Belgium	Stems	Winter wheat	conventional	2021	2022-04-29	Torun, PL	yes	Library E	Subplot4	559		NA
BE22_A_S42	Belgium	Stems	Winter wheat	conventional	2021	2022-04-29	Torun, PL	yes	Library E	Subplot4	1788		NA
BE22_A_S43	Belgium	Stems	Winter wheat	conventional	2021	2022-04-29	Torun, PL	yes	Library E	Subplot4	1086		NA
BE22_A_S44	Belgium	Stems	Winter wheat	conventional	2021	2022-04-29	Torun, PL	yes	Library E	Subplot4	1072		NA
BE22_A_S45	Belgium	Stems	Winter wheat	conventional	2021	2022-04-29	Torun, PL	yes	Library E	Subplot4	520		NA
BE22_P_L11	Belgium	Leaves	Intermediate Wheatgrass	organic	2017	2022-04-29	Torun, PL	yes	Library E	Subplot1	1258		NA
BE22_P_L12	Belgium	Leaves	Intermediate Wheatgrass	organic	2017	2022-04-29	Torun, PL	yes	Library E	Subplot1	554		NA
BE22_P_L13	Belgium	Leaves	Intermediate Wheatgrass	organic	2017	2022-04-29	Torun, PL	yes	Library E	Subplot1	572		NA
BE22_P_L14	Belgium	Leaves	Intermediate Wheatgrass	organic	2017	2022-04-29	Torun, PL	yes	Library E	Subplot1	2821		NA
BE22_P_L15	Belgium	Leaves	Intermediate Wheatgrass	organic	2017	2022-04-29	Torun, PL	yes	Library E	Subplot1	1371		NA
BE22_P_L21	Belgium	Leaves	Intermediate Wheatgrass	organic	2017	2022-04-29	Torun, PL	yes	Library E	Subplot2	1515		NA
BE22_P_L22	Belgium	Leaves	Intermediate Wheatgrass	organic	2017	2022-04-29	Torun, PL	yes	Library E	Subplot2	1674		NA
BE22_P_L23	Belgium	Leaves	Intermediate Wheatgrass	organic	2017	2022-04-29	Torun, PL	yes	Library E	Subplot2	892		NA
BE22_P_L24	Belgium	Leaves	Intermediate Wheatgrass	organic	2017	2022-04-29	Torun, PL	yes	Library E	Subplot2	444	excluded	NA
BE22_P_L25	Belgium	Leaves	Intermediate Wheatgrass	organic	2017	2022-04-29	Torun, PL	yes	Library E	Subplot2	362	excluded	NA
BE22_P_L31	Belgium	Leaves	Intermediate Wheatgrass	organic	2017	2022-04-29	Torun, PL	yes	Library E	Subplot3	1100		NA
BE22_P_L32	Belgium	Leaves	Intermediate Wheatgrass	organic	2017	2022-04-29	Torun, PL	yes	Library E	Subplot3	615		NA
BE22_P_L33	Belgium	Leaves	Intermediate Wheatgrass	organic	2017	2022-04-29	Torun, PL	yes	Library E	Subplot3	690		NA
BE22_P_L34	Belgium	Leaves	Intermediate Wheatgrass	organic	2017	2022-04-29	Torun, PL	yes	Library E	Subplot3	1930		NA
BE22_P_L35	Belgium	Leaves	Intermediate Wheatgrass	organic	2017	2022-04-29	Torun, PL	yes	Library E	Subplot3	1168		NA
BE22_P_L41	Belgium	Leaves	Intermediate Wheatgrass	organic	2017	2022-04-29	Torun, PL	yes	Library E	Subplot4	1140		NA
BE22_P_L42	Belgium	Leaves	Intermediate Wheatgrass	organic	2017	2022-04-29	Torun, PL	yes	Library E	Subplot4	1530		NA
BE22_P_L43	Belgium	Leaves	Intermediate Wheatgrass	organic	2017	2022-04-29	Torun, PL	No	NA	Subplot4	NA		NA
BE22_P_L44	Belgium	Leaves	Intermediate Wheatgrass	organic	2017	2022-04-29	Torun, PL	yes	Library E	Subplot4	440	excluded	NA
BE22_P_L45	Belgium	Leaves	Intermediate Wheatgrass	organic	2017	2022-04-29	Torun, PL	yes	Library E	Subplot4	408	excluded	NA
BE22_P_R11	Belgium	Roots	Intermediate Wheatgrass	organic	2017	2022-05-20	Torun, PL	yes	Library E	Subplot1	45637
BE22_P_R12	Belgium	Roots	Intermediate Wheatgrass	organic	2017	2022-05-20	Torun, PL	yes	Library E	Subplot1	29714
BE22_P_R13	Belgium	Roots	Intermediate Wheatgrass	organic	2017	2022-05-20	Torun, PL	yes	Library E	Subplot1	50913
BE22_P_R14	Belgium	Roots	Intermediate Wheatgrass	organic	2017	2022-05-20	Torun, PL	yes	Library E	Subplot1	2899		excluded
BE22_P_R15	Belgium	Roots	Intermediate Wheatgrass	organic	2017	2022-05-20	Torun, PL	yes	Library E	Subplot1	52627
BE22_P_R21	Belgium	Roots	Intermediate Wheatgrass	organic	2017	2022-05-20	Torun, PL	yes	Library E	Subplot2	1887		excluded
BE22_P_R22	Belgium	Roots	Intermediate Wheatgrass	organic	2017	2022-05-20	Torun, PL	yes	Library E	Subplot2	17984
BE22_P_R23	Belgium	Roots	Intermediate Wheatgrass	organic	2017	2022-05-20	Torun, PL	yes	Library E	Subplot2	29022
BE22_P_R24	Belgium	Roots	Intermediate Wheatgrass	organic	2017	2022-05-20	Torun, PL	yes	Library E	Subplot2	58323
BE22_P_R25	Belgium	Roots	Intermediate Wheatgrass	organic	2017	2022-05-20	Torun, PL	yes	Library E	Subplot2	39684
BE22_P_R31	Belgium	Roots	Intermediate Wheatgrass	organic	2017	2022-05-20	Torun, PL	yes	Library E	Subplot3	200562
BE22_P_R32	Belgium	Roots	Intermediate Wheatgrass	organic	2017	2022-05-20	Torun, PL	yes	Library E	Subplot3	201975	excluded
BE22_P_R33	Belgium	Roots	Intermediate Wheatgrass	organic	2017	2022-05-20	Torun, PL	yes	Library E	Subplot3	142552	excluded
BE22_P_R34	Belgium	Roots	Intermediate Wheatgrass	organic	2017	2022-05-20	Torun, PL	yes	Library E	Subplot3	27487
BE22_P_R35	Belgium	Roots	Intermediate Wheatgrass	organic	2017	2022-05-20	Torun, PL	yes	Library E	Subplot3	180721	excluded
BE22_P_R41	Belgium	Roots	Intermediate Wheatgrass	organic	2017	2022-05-20	Torun, PL	yes	Library E	Subplot4	16530
BE22_P_R42	Belgium	Roots	Intermediate Wheatgrass	organic	2017	2022-05-20	Torun, PL	yes	Library E	Subplot4	239537
BE22_P_R43	Belgium	Roots	Intermediate Wheatgrass	organic	2017	2022-05-20	Torun, PL	yes	Library E	Subplot4	196918
BE22_P_R44	Belgium	Roots	Intermediate Wheatgrass	organic	2017	2022-05-20	Torun, PL	yes	Library E	Subplot4	227095
BE22_P_R45	Belgium	Roots	Intermediate Wheatgrass	organic	2017	2022-05-20	Torun, PL	yes	Library E	Subplot4	107352
BE22_P_S11	Belgium	Stems	Intermediate Wheatgrass	organic	2017	2022-04-29	Torun, PL	yes	Library E	Subplot1	1879		NA
BE22_P_S12	Belgium	Stems	Intermediate Wheatgrass	organic	2017	2022-04-29	Torun, PL	yes	Library E	Subplot1	777		NA
BE22_P_S13	Belgium	Stems	Intermediate Wheatgrass	organic	2017	2022-04-29	Torun, PL	yes	Library E	Subplot1	980		NA
BE22_P_S14	Belgium	Stems	Intermediate Wheatgrass	organic	2017	2022-04-29	Torun, PL	yes	Library E	Subplot1	1001		NA
BE22_P_S15	Belgium	Stems	Intermediate Wheatgrass	organic	2017	2022-04-29	Torun, PL	yes	Library E	Subplot1	1891		NA
BE22_P_S21	Belgium	Stems	Intermediate Wheatgrass	organic	2017	2022-04-29	Torun, PL	yes	Library E	Subplot2	704		NA
BE22_P_S22	Belgium	Stems	Intermediate Wheatgrass	organic	2017	2022-04-29	Torun, PL	yes	Library E	Subplot2	1922		NA
BE22_P_S23	Belgium	Stems	Intermediate Wheatgrass	organic	2017	2022-04-29	Torun, PL	yes	Library E	Subplot2	1664		NA
BE22_P_S24	Belgium	Stems	Intermediate Wheatgrass	organic	2017	2022-04-29	Torun, PL	yes	Library E	Subplot2	1925		NA
BE22_P_S25	Belgium	Stems	Intermediate Wheatgrass	organic	2017	2022-04-29	Torun, PL	yes	Library E	Subplot2	1310		NA
BE22_P_S31	Belgium	Stems	Intermediate Wheatgrass	organic	2017	2022-04-29	Torun, PL	yes	Library E	Subplot3	693		NA
BE22_P_S32	Belgium	Stems	Intermediate Wheatgrass	organic	2017	2022-04-29	Torun, PL	yes	Library E	Subplot3	303		NA
BE22_P_S33	Belgium	Stems	Intermediate Wheatgrass	organic	2017	2022-04-29	Torun, PL	yes	Library E	Subplot3	353		NA
BE22_P_S34	Belgium	Stems	Intermediate Wheatgrass	organic	2017	2022-04-29	Torun, PL	yes	Library E	Subplot3	2956		NA
BE22_P_S35	Belgium	Stems	Intermediate Wheatgrass	organic	2017	2022-04-29	Torun, PL	yes	Library E	Subplot3	421		NA
BE22_P_S41	Belgium	Stems	Intermediate Wheatgrass	organic	2017	2022-04-29	Torun, PL	yes	Library E	Subplot4	322	excluded	NA
BE22_P_S42	Belgium	Stems	Intermediate Wheatgrass	organic	2017	2022-04-29	Torun, PL	yes	Library E	Subplot4	576		NA
BE22_P_S43	Belgium	Stems	Intermediate Wheatgrass	organic	2017	2022-04-29	Torun, PL	yes	Library E	Subplot4	784		NA
BE22_P_S44	Belgium	Stems	Intermediate Wheatgrass	organic	2017	2022-04-29	Torun, PL	yes	Library E	Subplot4	550		NA
BE22_P_S45	Belgium	Stems	Intermediate Wheatgrass	organic	2017	2022-04-29	Torun, PL	yes	Library E	Subplot4	289	excluded	NA
FR_A_1_1_L	France	Leaves	Winter wheat cvs Absalon, Geny, Cécilius, Alessio	in conversion	2021	2022-04-26	Graz, AT	yes	Library D	Subplot1	8630		NA
FR_A_1_1_S	France	Stems	Winter wheat cvs Absalon, Geny, Cécilius, Alessio	in conversion	2021	2022-04-26	Graz, AT	yes	Library D	Subplot1	27289		NA
FR_A_1_2_L	France	Leaves	Winter wheat cvs Absalon, Geny, Cécilius, Alessio	in conversion	2021	2022-04-26	Graz, AT	yes	Library D	Subplot1	5345		NA
FR_A_1_2_S	France	Stems	Winter wheat cvs Absalon, Geny, Cécilius, Alessio	in conversion	2021	2022-04-26	Graz, AT	yes	Library D	Subplot1	8964		NA
FR_A_1_3_L	France	Leaves	Winter wheat cvs Absalon, Geny, Cécilius, Alessio	in conversion	2021	2022-04-26	Graz, AT	yes	Library D	Subplot1	34006		NA
FR_A_1_3_S	France	Stems	Winter wheat cvs Absalon, Geny, Cécilius, Alessio	in conversion	2021	2022-04-26	Graz, AT	yes	Library D	Subplot2	5685		NA
FR_A_1_4_L	France	Leaves	Winter wheat cvs Absalon, Geny, Cécilius, Alessio	in conversion	2021	2022-04-26	Graz, AT	yes	Library D	Subplot2	20815		NA
FR_A_1_4_S	France	Stems	Winter wheat cvs Absalon, Geny, Cécilius, Alessio	in conversion	2021	2022-04-26	Graz, AT	yes	Library D	Subplot2	17715		NA
FR_A_1_5_L	France	Leaves	Winter wheat cvs Absalon, Geny, Cécilius, Alessio	in conversion	2021	2022-04-26	Graz, AT	yes	Library D	Subplot2	36717		NA
FR_A_1_5_S	France	Stems	Winter wheat cvs Absalon, Geny, Cécilius, Alessio	in conversion	2021	2022-04-26	Graz, AT	yes	Library D	Subplot2	11976		NA
FR_A_2_1_L	France	Leaves	Winter wheat cvs Absalon, Geny, Cécilius, Alessio	in conversion	2021	2022-04-26	Graz, AT	yes	Library D	Subplot3	106112		NA
FR_A_2_1_S	France	Stems	Winter wheat cvs Absalon, Geny, Cécilius, Alessio	in conversion	2021	2022-04-26	Graz, AT	yes	Library D	Subplot3	4920		NA
FR_A_2_2_L	France	Leaves	Winter wheat cvs Absalon, Geny, Cécilius, Alessio	in conversion	2021	2022-04-26	Graz, AT	yes	Library D	Subplot3	16606		NA
FR_A_2_2_S	France	Stems	Winter wheat cvs Absalon, Geny, Cécilius, Alessio	in conversion	2021	2022-04-26	Graz, AT	yes	Library D	Subplot3	6378		NA
FR_A_2_3_L	France	Leaves	Winter wheat cvs Absalon, Geny, Cécilius, Alessio	in conversion	2021	2022-04-26	Graz, AT	yes	Library D	Subplot3	36833		NA
FR_A_2_3_S	France	Stems	Winter wheat cvs Absalon, Geny, Cécilius, Alessio	in conversion	2021	2022-04-26	Graz, AT	yes	Library D	Subplot4	16037		NA
FR_A_2_4_L	France	Leaves	Winter wheat cvs Absalon, Geny, Cécilius, Alessio	in conversion	2021	2022-04-26	Graz, AT	yes	Library D	Subplot4	5685		NA
FR_A_2_4_S	France	Stems	Winter wheat cvs Absalon, Geny, Cécilius, Alessio	in conversion	2021	2022-04-26	Graz, AT	yes	Library D	Subplot4	1820		NA
FR_A_2_5_L	France	Leaves	Winter wheat cvs Absalon, Geny, Cécilius, Alessio	in conversion	2021	2022-04-26	Graz, AT	yes	Library D	Subplot4	107653		NA
FR_A_2_5_S	France	Stems	Winter wheat cvs Absalon, Geny, Cécilius, Alessio	in conversion	2021	2022-04-26	Graz, AT	yes	Library D	Subplot4	3867		NA
FR_A_3_1_L	France	Leaves	Winter wheat cvs Absalon, Geny, Cécilius, Alessio	in conversion	2021	2022-04-26	Graz, AT	yes	Library D	Subplot1	79216		NA
FR_A_3_1_S	France	Stems	Winter wheat cvs Absalon, Geny, Cécilius, Alessio	in conversion	2021	2022-04-26	Graz, AT	yes	Library D	Subplot1	18203		NA
FR_A_3_2_L	France	Leaves	Winter wheat cvs Absalon, Geny, Cécilius, Alessio	in conversion	2021	2022-04-26	Graz, AT	yes	Library D	Subplot1	57107		NA
FR_A_3_2_S	France	Stems	Winter wheat cvs Absalon, Geny, Cécilius, Alessio	in conversion	2021	2022-04-26	Graz, AT	yes	Library D	Subplot1	3090		NA
FR_A_3_3_L	France	Leaves	Winter wheat cvs Absalon, Geny, Cécilius, Alessio	in conversion	2021	2022-04-26	Graz, AT	yes	Library D	Subplot1	7309		NA
FR_A_3_3_S	France	Stems	Winter wheat cvs Absalon, Geny, Cécilius, Alessio	in conversion	2021	2022-04-26	Graz, AT	yes	Library D	Subplot2	15633		NA
FR_A_3_4_L	France	Leaves	Winter wheat cvs Absalon, Geny, Cécilius, Alessio	in conversion	2021	2022-04-26	Graz, AT	yes	Library D	Subplot2	3807		NA
FR_A_3_4_S	France	Stems	Winter wheat cvs Absalon, Geny, Cécilius, Alessio	in conversion	2021	2022-04-26	Graz, AT	yes	Library D	Subplot2	12419		NA
FR_A_3_4_L	France	Leaves	Winter wheat cvs Absalon, Geny, Cécilius, Alessio	in conversion	2021	2022-04-26	Graz, AT	No	NA	Subplot2	NA		NA
FR_A_3_5_S	France	Stems	Winter wheat cvs Absalon, Geny, Cécilius, Alessio	in conversion	2021	2022-04-26	Graz, AT	yes	Library D	Subplot2	51134		NA
FR_A_4_1_L	France	Leaves	Winter wheat cvs Absalon, Geny, Cécilius, Alessio	in conversion	2021	2022-04-26	Graz, AT	yes	Library D	Subplot3	26250		NA
FR_A_4_1_S	France	Stems	Winter wheat cvs Absalon, Geny, Cécilius, Alessio	in conversion	2021	2022-04-26	Graz, AT	yes	Library D	Subplot3	22926		NA
FR_A_4_2_L	France	Leaves	Winter wheat cvs Absalon, Geny, Cécilius, Alessio	in conversion	2021	2022-04-26	Graz, AT	yes	Library D	Subplot3	40389		NA
FR_A_4_2_S	France	Stems	Winter wheat cvs Absalon, Geny, Cécilius, Alessio	in conversion	2021	2022-04-26	Graz, AT	yes	Library D	Subplot3	30135		NA
FR_A_4_3_L	France	Leaves	Winter wheat cvs Absalon, Geny, Cécilius, Alessio	in conversion	2021	2022-04-26	Graz, AT	yes	Library D	Subplot3	18598		NA
FR_A_4_3_S	France	Stems	Winter wheat cvs Absalon, Geny, Cécilius, Alessio	in conversion	2021	2022-04-26	Graz, AT	yes	Library D	Subplot4	51970		NA
FR_A_4_4_L	France	Leaves	Winter wheat cvs Absalon, Geny, Cécilius, Alessio	in conversion	2021	2022-04-26	Graz, AT	yes	Library D	Subplot4	26880		NA
FR_A_4_4_S	France	Stems	Winter wheat cvs Absalon, Geny, Cécilius, Alessio	in conversion	2021	2022-04-26	Graz, AT	yes	Library D	Subplot4	4711		NA
FR_A_4_5_L	France	Leaves	Winter wheat cvs Absalon, Geny, Cécilius, Alessio	in conversion	2021	2022-04-26	Graz, AT	yes	Library D	Subplot4	39481		NA
FR_A_4_5_S	France	Stems	Winter wheat cvs Absalon, Geny, Cécilius, Alessio	in conversion	2021	2022-04-26	Graz, AT	yes	Library D	Subplot4	22682		NA
FR_A_R2_1_1	France	Roots	Winter wheat cvs Absalon, Geny, Cécilius, Alessio	in conversion	2021	2022-04-26	Graz, AT	yes	Library D	Subplot1	103907
FR_A_R2_1_2	France	Roots	Winter wheat cvs Absalon, Geny, Cécilius, Alessio	in conversion	2021	2022-04-26	Graz, AT	yes	Library D	Subplot1	118022
FR_A_R2_1_3	France	Roots	Winter wheat cvs Absalon, Geny, Cécilius, Alessio	in conversion	2021	2022-04-26	Graz, AT	yes	Library D	Subplot1	128261
FR_A_R2_1_4	France	Roots	Winter wheat cvs Absalon, Geny, Cécilius, Alessio	in conversion	2021	2022-04-26	Graz, AT	yes	Library D	Subplot1	85397
FR_A_R2_1_5	France	Roots	Winter wheat cvs Absalon, Geny, Cécilius, Alessio	in conversion	2021	2022-04-26	Graz, AT	yes	Library D	Subplot1	188464
FR_A_R2_2_1	France	Roots	Winter wheat cvs Absalon, Geny, Cécilius, Alessio	in conversion	2021	2022-04-26	Graz, AT	yes	Library D	Subplot2	72673
FR_A_R2_2_2	France	Roots	Winter wheat cvs Absalon, Geny, Cécilius, Alessio	in conversion	2021	2022-04-26	Graz, AT	yes	Library D	Subplot2	237579
FR_A_R2_2_3	France	Roots	Winter wheat cvs Absalon, Geny, Cécilius, Alessio	in conversion	2021	2022-04-26	Graz, AT	yes	Library D	Subplot2	90127
FR_A_R2_2_4	France	Roots	Winter wheat cvs Absalon, Geny, Cécilius, Alessio	in conversion	2021	2022-04-26	Graz, AT	yes	Library D	Subplot2	83795
FR_A_R2_2_5	France	Roots	Winter wheat cvs Absalon, Geny, Cécilius, Alessio	in conversion	2021	2022-04-26	Graz, AT	yes	Library D	Subplot2	444754
FR_A_R2_3_1	France	Roots	Winter wheat cvs Absalon, Geny, Cécilius, Alessio	in conversion	2021	2022-04-26	Graz, AT	yes	Library D	Subplot3	86243
FR_A_R2_3_2	France	Roots	Winter wheat cvs Absalon, Geny, Cécilius, Alessio	in conversion	2021	2022-04-26	Graz, AT	yes	Library D	Subplot3	130317
FR_A_R2_3_3	France	Roots	Winter wheat cvs Absalon, Geny, Cécilius, Alessio	in conversion	2021	2022-04-26	Graz, AT	yes	Library D	Subplot3	218714
FR_A_R2_3_4	France	Roots	Winter wheat cvs Absalon, Geny, Cécilius, Alessio	in conversion	2021	2022-04-26	Graz, AT	yes	Library D	Subplot3	30060
FR_A_R2_3_5	France	Roots	Winter wheat cvs Absalon, Geny, Cécilius, Alessio	in conversion	2021	2022-04-26	Graz, AT	yes	Library D	Subplot3	35579
FR_A_R2_4_1	France	Roots	Winter wheat cvs Absalon, Geny, Cécilius, Alessio	in conversion	2021	2022-04-26	Graz, AT	yes	Library D	Subplot4	120201
FR_A_R2_4_2	France	Roots	Winter wheat cvs Absalon, Geny, Cécilius, Alessio	in conversion	2021	2022-04-26	Graz, AT	yes	Library D	Subplot4	56241
FR_A_R2_4_3	France	Roots	Winter wheat cvs Absalon, Geny, Cécilius, Alessio	in conversion	2021	2022-04-26	Graz, AT	yes	Library D	Subplot4	214748
FR_A_R2_4_4	France	Roots	Winter wheat cvs Absalon, Geny, Cécilius, Alessio	in conversion	2021	2022-04-26	Graz, AT	yes	Library D	Subplot4	217568
FR_A_R2_4_5	France	Roots	Winter wheat cvs Absalon, Geny, Cécilius, Alessio	in conversion	2021	2022-04-26	Graz, AT	yes	Library D	Subplot4	374894
FR_P_1_1_L	France	Leaves	Intermediate Wheatgrass	organic	2018	2022-04-26	Graz, AT	yes	Library D	Subplot1	73090		NA
FR_P_1_1_S	France	Stems	Intermediate Wheatgrass	organic	2018	2022-04-26	Graz, AT	yes	Library D	Subplot1	17954		NA
FR_P_1_2_L	France	Leaves	Intermediate Wheatgrass	organic	2018	2022-04-26	Graz, AT	yes	Library D	Subplot1	22316		NA
FR_P_1_2_S	France	Stems	Intermediate Wheatgrass	organic	2018	2022-04-26	Graz, AT	yes	Library D	Subplot1	26707		NA
FR_P_1_3_L	France	Leaves	Intermediate Wheatgrass	organic	2018	2022-04-26	Graz, AT	yes	Library D	Subplot1	367309		NA
FR_P_1_3_S	France	Stems	Intermediate Wheatgrass	organic	2018	2022-04-26	Graz, AT	yes	Library D	Subplot2	85491		NA
FR_P_1_4_L	France	Leaves	Intermediate Wheatgrass	organic	2018	2022-04-26	Graz, AT	yes	Library D	Subplot2	11034		NA
FR_P_1_4_S	France	Stems	Intermediate Wheatgrass	organic	2018	2022-04-26	Graz, AT	yes	Library D	Subplot2	13911		NA
FR_P_1_5_L	France	Leaves	Intermediate Wheatgrass	organic	2018	2022-04-26	Graz, AT	yes	Library D	Subplot2	72897		NA
FR_P_1_5_S	France	Stems	Intermediate Wheatgrass	organic	2018	2022-04-26	Graz, AT	yes	Library D	Subplot2	12994		NA
FR_P_2_1_L	France	Leaves	Intermediate Wheatgrass	organic	2018	2022-04-26	Graz, AT	yes	Library D	Subplot3	20581		NA
FR_P_2_1_S	France	Stems	Intermediate Wheatgrass	organic	2018	2022-04-26	Graz, AT	yes	Library D	Subplot3	52928		NA
FR_P_2_2_L	France	Leaves	Intermediate Wheatgrass	organic	2018	2022-04-26	Graz, AT	yes	Library D	Subplot3	22184		NA
FR_P_2_2_S	France	Stems	Intermediate Wheatgrass	organic	2018	2022-04-26	Graz, AT	yes	Library D	Subplot3	8448		NA
FR_P_2_3_L	France	Leaves	Intermediate Wheatgrass	organic	2018	2022-04-26	Graz, AT	yes	Library D	Subplot3	10940		NA
FR_P_2_3_S	France	Stems	Intermediate Wheatgrass	organic	2018	2022-04-26	Graz, AT	yes	Library D	Subplot4	85749		NA
FR_P_2_4_L	France	Leaves	Intermediate Wheatgrass	organic	2018	2022-04-26	Graz, AT	yes	Library D	Subplot4	8372		NA
FR_P_2_4_S	France	Stems	Intermediate Wheatgrass	organic	2018	2022-04-26	Graz, AT	yes	Library D	Subplot4	51536		NA
FR_P_2_5_L	France	Leaves	Intermediate Wheatgrass	organic	2018	2022-04-26	Graz, AT	No	NA	Subplot4	NA		NA
FR_P_2_5_S	France	Stems	Intermediate Wheatgrass	organic	2018	2022-04-26	Graz, AT	yes	Library D	Subplot4	78851		NA
FR_P_3_1_L	France	Leaves	Intermediate Wheatgrass	organic	2018	2022-04-26	Graz, AT	yes	Library D	Subplot1	14514		NA
FR_P_3_1_S	France	Stems	Intermediate Wheatgrass	organic	2018	2022-04-26	Graz, AT	yes	Library D	Subplot1	131869		NA
FR_P_3_2_L	France	Leaves	Intermediate Wheatgrass	organic	2018	2022-04-26	Graz, AT	yes	Library D	Subplot1	14997		NA
FR_P_3_2_S	France	Stems	Intermediate Wheatgrass	organic	2018	2022-04-26	Graz, AT	yes	Library D	Subplot1	30948		NA
FR_P_3_3_L	France	Leaves	Intermediate Wheatgrass	organic	2018	2022-04-26	Graz, AT	No	NA	Subplot1	NA		NA
FR_P_3_3_S	France	Stems	Intermediate Wheatgrass	organic	2018	2022-04-26	Graz, AT	yes	Library D	Subplot2	78470		NA
FR_P_3_4_L	France	Leaves	Intermediate Wheatgrass	organic	2018	2022-04-26	Graz, AT	No	NA	Subplot2	NA		NA
FR_P_3_4_S	France	Stems	Intermediate Wheatgrass	organic	2018	2022-04-26	Graz, AT	yes	Library D	Subplot2	10851		NA
FR_P_3_5_L	France	Leaves	Intermediate Wheatgrass	organic	2018	2022-04-26	Graz, AT	yes	Library D	Subplot2	16511		NA
FR_P_3_5_S	France	Stems	Intermediate Wheatgrass	organic	2018	2022-04-26	Graz, AT	yes	Library D	Subplot2	128817		NA
FR_P_4_1_L	France	Leaves	Intermediate Wheatgrass	organic	2018	2022-04-26	Graz, AT	yes	Library D	Subplot3	7139		NA
FR_P_4_1_S	France	Stems	Intermediate Wheatgrass	organic	2018	2022-04-26	Graz, AT	yes	Library D	Subplot3	23408		NA
FR_P_4_2_L	France	Leaves	Intermediate Wheatgrass	organic	2018	2022-04-26	Graz, AT	No	NA	Subplot3	NA		NA
FR_P_4_2_S	France	Stems	Intermediate Wheatgrass	organic	2018	2022-04-26	Graz, AT	yes	Library D	Subplot3	14294		NA
FR_P_4_3_L	France	Leaves	Intermediate Wheatgrass	organic	2018	2022-04-26	Graz, AT	yes	Library D	Subplot3	34778		NA
FR_P_4_3_S	France	Stems	Intermediate Wheatgrass	organic	2018	2022-04-26	Graz, AT	yes	Library D	Subplot4	11000		NA
FR_P_4_4_L	France	Leaves	Intermediate Wheatgrass	organic	2018	2022-04-26	Graz, AT	No	NA	Subplot4	NA		NA
FR_P_4_4_S	France	Stems	Intermediate Wheatgrass	organic	2018	2022-04-26	Graz, AT	yes	Library D	Subplot4	12862		NA
FR_P_4_5_L	France	Leaves	Intermediate Wheatgrass	organic	2018	2022-04-26	Graz, AT	yes	Library D	Subplot4	9702		NA
FR_P_4_5_S	France	Stems	Intermediate Wheatgrass	organic	2018	2022-04-26	Graz, AT	yes	Library D	Subplot4	24608		NA
FR_P_R2_1_1	France	Roots	Intermediate Wheatgrass	organic	2018	2022-04-26	Graz, AT	yes	Library D	Subplot1	276235
FR_P_R2_1_2	France	Roots	Intermediate Wheatgrass	organic	2018	2022-04-26	Graz, AT	yes	Library D	Subplot1	215407
FR_P_R2_1_3	France	Roots	Intermediate Wheatgrass	organic	2018	2022-04-26	Graz, AT	yes	Library D	Subplot1	204203
FR_P_R2_1_4	France	Roots	Intermediate Wheatgrass	organic	2018	2022-04-26	Graz, AT	yes	Library D	Subplot1	174597
FR_P_R2_1_5	France	Roots	Intermediate Wheatgrass	organic	2018	2022-04-26	Graz, AT	yes	Library D	Subplot1	282330
FR_P_R2_2_1	France	Roots	Intermediate Wheatgrass	organic	2018	2022-04-26	Graz, AT	yes	Library D	Subplot2	225667
FR_P_R2_2_2	France	Roots	Intermediate Wheatgrass	organic	2018	2022-04-26	Graz, AT	yes	Library D	Subplot2	269986
FR_P_R2_2_3	France	Roots	Intermediate Wheatgrass	organic	2018	2022-04-26	Graz, AT	yes	Library D	Subplot2	308183
FR_P_R2_2_4	France	Roots	Intermediate Wheatgrass	organic	2018	2022-04-26	Graz, AT	yes	Library D	Subplot2	72075
FR_P_R2_2_5	France	Roots	Intermediate Wheatgrass	organic	2018	2022-04-26	Graz, AT	yes	Library D	Subplot2	142686
FR_P_R2_3_1	France	Roots	Intermediate Wheatgrass	organic	2018	2022-04-26	Graz, AT	yes	Library D	Subplot3	205710
FR_P_R2_3_2	France	Roots	Intermediate Wheatgrass	organic	2018	2022-04-26	Graz, AT	yes	Library D	Subplot3	159259
FR_P_R2_3_3	France	Roots	Intermediate Wheatgrass	organic	2018	2022-04-26	Graz, AT	yes	Library D	Subplot3	305705
FR_P_R2_3_4	France	Roots	Intermediate Wheatgrass	organic	2018	2022-04-26	Graz, AT	yes	Library D	Subplot3	117482
FR_P_R2_3_5	France	Roots	Intermediate Wheatgrass	organic	2018	2022-04-26	Graz, AT	yes	Library D	Subplot3	340013
FR_P_R2_4_1	France	Roots	Intermediate Wheatgrass	organic	2018	2022-04-26	Graz, AT	yes	Library D	Subplot4	364663
FR_P_R2_4_2	France	Roots	Intermediate Wheatgrass	organic	2018	2022-04-26	Graz, AT	yes	Library D	Subplot4	186854
FR_P_R2_4_3	France	Roots	Intermediate Wheatgrass	organic	2018	2022-04-26	Graz, AT	yes	Library D	Subplot4	338896
FR_P_R2_4_4	France	Roots	Intermediate Wheatgrass	organic	2018	2022-04-26	Graz, AT	yes	Library D	Subplot4	87729
FR_P_R2_4_5	France	Roots	Intermediate Wheatgrass	organic	2018	2022-04-26	Graz, AT	yes	Library D	Subplot4	364051
SE_A_1_1_L	Sweden	Leaves	Winter Wheat	organic	2021	2022-05-10	Graz, AT	yes	Library F	Subplot1	3225		NA
SE_A_1_1_S	Sweden	Stems	Winter Wheat	organic	2021	2022-05-10	Graz, AT	yes	Library F	Subplot1	1521		NA
SE_A_1_2_L	Sweden	Leaves	Winter Wheat	organic	2021	2022-05-10	Graz, AT	yes	Library F	Subplot1	3533		NA
SE_A_1_2_S	Sweden	Stems	Winter Wheat	organic	2021	2022-05-10	Graz, AT	yes	Library F	Subplot1	2315		NA
SE_A_1_3_L	Sweden	Leaves	Winter Wheat	organic	2021	2022-05-10	Graz, AT	yes	Library F	Subplot1	2150		NA
SE_A_1_3_S	Sweden	Stems	Winter Wheat	organic	2021	2022-05-10	Graz, AT	yes	Library F	Subplot2	3297		NA
SE_A_1_4_L	Sweden	Leaves	Winter Wheat	organic	2021	2022-05-10	Graz, AT	yes	Library F	Subplot2	1059		NA
SE_A_1_4_S	Sweden	Stems	Winter Wheat	organic	2021	2022-05-10	Graz, AT	yes	Library F	Subplot2	2959		NA
SE_A_1_5_L	Sweden	Leaves	Winter Wheat	organic	2021	2022-05-10	Graz, AT	yes	Library F	Subplot2	3849		NA
SE_A_1_5_S	Sweden	Stems	Winter Wheat	organic	2021	2022-05-10	Graz, AT	yes	Library F	Subplot2	24172		NA
SE_A_2_1_L	Sweden	Leaves	Winter Wheat	organic	2021	2022-05-10	Graz, AT	yes	Library F	Subplot3	2765		NA
SE_A_2_1_S	Sweden	Stems	Winter Wheat	organic	2021	2022-05-10	Graz, AT	yes	Library F	Subplot3	6420		NA
SE_A_2_2_L	Sweden	Leaves	Winter Wheat	organic	2021	2022-05-10	Graz, AT	yes	Library F	Subplot3	2764		NA
SE_A_2_2_S	Sweden	Stems	Winter Wheat	organic	2021	2022-05-10	Graz, AT	yes	Library F	Subplot3	7236		NA
SE_A_2_3_L	Sweden	Leaves	Winter Wheat	organic	2021	2022-05-10	Graz, AT	yes	Library F	Subplot3	1303		NA
SE_A_2_3_S	Sweden	Stems	Winter Wheat	organic	2021	2022-05-10	Graz, AT	yes	Library F	Subplot4	24307		NA
SE_A_2_4_L	Sweden	Leaves	Winter Wheat	organic	2021	2022-05-10	Graz, AT	yes	Library F	Subplot4	977		NA
SE_A_2_4_S	Sweden	Stems	Winter Wheat	organic	2021	2022-05-10	Graz, AT	yes	Library F	Subplot4	1438		NA
SE_A_2_5_L	Sweden	Leaves	Winter Wheat	organic	2021	2022-05-10	Graz, AT	yes	Library F	Subplot4	2925		NA
SE_A_2_5_S	Sweden	Stems	Winter Wheat	organic	2021	2022-05-10	Graz, AT	yes	Library F	Subplot4	6347		NA
SE_A_3_1_L	Sweden	Leaves	Winter Wheat	organic	2021	2022-05-10	Graz, AT	yes	Library F	Subplot1	2216		NA
SE_A_3_1_S	Sweden	Stems	Winter Wheat	organic	2021	2022-05-10	Graz, AT	yes	Library F	Subplot1	2362		NA
SE_A_3_2_L	Sweden	Leaves	Winter Wheat	organic	2021	2022-05-10	Graz, AT	yes	Library F	Subplot1	6096		NA
SE_A_3_2_S	Sweden	Stems	Winter Wheat	organic	2021	2022-05-10	Graz, AT	yes	Library F	Subplot1	10428		NA
SE_A_3_3_L	Sweden	Leaves	Winter Wheat	organic	2021	2022-05-10	Graz, AT	yes	Library F	Subplot1	5599		NA
SE_A_3_3_S	Sweden	Stems	Winter Wheat	organic	2021	2022-05-10	Graz, AT	yes	Library F	Subplot2	1259		NA
SE_A_3_4_L	Sweden	Leaves	Winter Wheat	organic	2021	2022-05-10	Graz, AT	yes	Library F	Subplot2	720		NA
SE_A_3_4_S	Sweden	Stems	Winter Wheat	organic	2021	2022-05-10	Graz, AT	yes	Library F	Subplot2	2303		NA
SE_A_3_5_L	Sweden	Leaves	Winter Wheat	organic	2021	2022-05-10	Graz, AT	yes	Library F	Subplot2	1910		NA
SE_A_3_5_S	Sweden	Stems	Winter Wheat	organic	2021	2022-05-10	Graz, AT	yes	Library F	Subplot2	3434		NA
SE_A_4_1_L	Sweden	Leaves	Winter Wheat	organic	2021	2022-05-10	Graz, AT	yes	Library F	Subplot3	3018		NA
SE_A_4_1_S	Sweden	Stems	Winter Wheat	organic	2021	2022-05-10	Graz, AT	yes	Library F	Subplot3	34219		NA
SE_A_4_2_L	Sweden	Leaves	Winter Wheat	organic	2021	2022-05-10	Graz, AT	yes	Library F	Subplot3	2869		NA
SE_A_4_2_S	Sweden	Stems	Winter Wheat	organic	2021	2022-05-10	Graz, AT	yes	Library F	Subplot3	26763		NA
SE_A_4_3_L	Sweden	Leaves	Winter Wheat	organic	2021	2022-05-10	Graz, AT	yes	Library F	Subplot3	5660		NA
SE_A_4_3_S	Sweden	Stems	Winter Wheat	organic	2021	2022-05-10	Graz, AT	yes	Library F	Subplot4	15113		NA
SE_A_4_4_L	Sweden	Leaves	Winter Wheat	organic	2021	2022-05-10	Graz, AT	yes	Library F	Subplot4	7768		NA
SE_A_4_4_S	Sweden	Stems	Winter Wheat	organic	2021	2022-05-10	Graz, AT	yes	Library F	Subplot4	11431		NA
SE_A_4_5_L	Sweden	Leaves	Winter Wheat	organic	2021	2022-05-10	Graz, AT	yes	Library F	Subplot4	18412		NA
SE_A_4_5_S	Sweden	Stems	Winter Wheat	organic	2021	2022-05-10	Graz, AT	yes	Library F	Subplot4	12695		NA
SE_A_R2_1_1	Sweden	Roots	Winter Wheat	organic	2021	2022-05-10	Graz, AT	yes	Library F	Subplot1	200540
SE_A_R2_1_2	Sweden	Roots	Winter Wheat	organic	2021	2022-05-10	Graz, AT	yes	Library F	Subplot1	302842
SE_A_R2_1_3	Sweden	Roots	Winter Wheat	organic	2021	2022-05-10	Graz, AT	yes	Library F	Subplot1	96942
SE_A_R2_1_4	Sweden	Roots	Winter Wheat	organic	2021	2022-05-10	Graz, AT	yes	Library F	Subplot1	60019
SE_A_R2_1_5	Sweden	Roots	Winter Wheat	organic	2021	2022-05-10	Graz, AT	yes	Library F	Subplot1	67852
SE_A_R2_2_1	Sweden	Roots	Winter Wheat	organic	2021	2022-05-10	Graz, AT	yes	Library F	Subplot2	78205
SE_A_R2_2_2	Sweden	Roots	Winter Wheat	organic	2021	2022-05-10	Graz, AT	yes	Library F	Subplot2	111452
SE_A_R2_2_3	Sweden	Roots	Winter Wheat	organic	2021	2022-05-10	Graz, AT	yes	Library F	Subplot2	94641
SE_A_R2_2_4	Sweden	Roots	Winter Wheat	organic	2021	2022-05-10	Graz, AT	yes	Library F	Subplot2	31818
SE_A_R2_2_5	Sweden	Roots	Winter Wheat	organic	2021	2022-05-10	Graz, AT	yes	Library F	Subplot2	120712
SE_A_R2_3_1	Sweden	Roots	Winter Wheat	organic	2021	2022-05-10	Graz, AT	yes	Library F	Subplot3	138814
SE_A_R2_3_2	Sweden	Roots	Winter Wheat	organic	2021	2022-05-10	Graz, AT	yes	Library F	Subplot3	228466
SE_A_R2_3_3	Sweden	Roots	Winter Wheat	organic	2021	2022-05-10	Graz, AT	yes	Library F	Subplot3	93132
SE_A_R2_3_4	Sweden	Roots	Winter Wheat	organic	2021	2022-05-10	Graz, AT	yes	Library F	Subplot3	245921
SE_A_R2_3_5	Sweden	Roots	Winter Wheat	organic	2021	2022-05-10	Graz, AT	yes	Library F	Subplot3	1143644
SE_A_R2_4_1	Sweden	Roots	Winter Wheat	organic	2021	2022-05-10	Graz, AT	yes	Library F	Subplot4	773092
SE_A_R2_4_2	Sweden	Roots	Winter Wheat	organic	2021	2022-05-10	Graz, AT	yes	Library F	Subplot4	905475
SE_A_R2_4_3	Sweden	Roots	Winter Wheat	organic	2021	2022-05-10	Graz, AT	yes	Library F	Subplot4	1127223
SE_A_R2_4_4	Sweden	Roots	Winter Wheat	organic	2021	2022-05-10	Graz, AT	yes	Library F	Subplot4	32696
SE_A_R2_4_5	Sweden	Roots	Winter Wheat	organic	2021	2022-05-10	Graz, AT	yes	Library F	Subplot4	765069
SE_P_1_1_L	Sweden	Leaves	Intermediate Wheatgrass	organic	2016	2022-05-10	Graz, AT	yes	Library F	Subplot1	3402		NA
SE_P_1_1_S	Sweden	Stems	Intermediate Wheatgrass	organic	2016	2022-05-10	Graz, AT	yes	Library F	Subplot1	8901		NA
SE_P_1_2_L	Sweden	Leaves	Intermediate Wheatgrass	organic	2016	2022-05-10	Graz, AT	yes	Library F	Subplot1	4128		NA
SE_P_1_2_S	Sweden	Stems	Intermediate Wheatgrass	organic	2016	2022-05-10	Graz, AT	yes	Library F	Subplot1	6671		NA
SE_P_1_3_L	Sweden	Leaves	Intermediate Wheatgrass	organic	2016	2022-05-10	Graz, AT	yes	Library F	Subplot1	4567		NA
SE_P_1_3_S	Sweden	Stems	Intermediate Wheatgrass	organic	2016	2022-05-10	Graz, AT	yes	Library F	Subplot2	18203		NA
SE_P_1_4_L	Sweden	Leaves	Intermediate Wheatgrass	organic	2016	2022-05-10	Graz, AT	yes	Library F	Subplot2	1613		NA
SE_P_1_4_S	Sweden	Stems	Intermediate Wheatgrass	organic	2016	2022-05-10	Graz, AT	yes	Library F	Subplot2	1390		NA
SE_P_1_5_L	Sweden	Leaves	Intermediate Wheatgrass	organic	2016	2022-05-10	Graz, AT	yes	Library F	Subplot2	2845		NA
SE_P_1_5_S	Sweden	Stems	Intermediate Wheatgrass	organic	2016	2022-05-10	Graz, AT	yes	Library F	Subplot2	8833		NA
SE_P_2_1_L	Sweden	Leaves	Intermediate Wheatgrass	organic	2016	2022-05-10	Graz, AT	yes	Library F	Subplot3	2436		NA
SE_P_2_1_S	Sweden	Stems	Intermediate Wheatgrass	organic	2016	2022-05-10	Graz, AT	yes	Library F	Subplot3	2551		NA
SE_P_2_2_L	Sweden	Leaves	Intermediate Wheatgrass	organic	2016	2022-05-10	Graz, AT	yes	Library F	Subplot3	9422		NA
SE_P_2_2_S	Sweden	Stems	Intermediate Wheatgrass	organic	2016	2022-05-10	Graz, AT	yes	Library F	Subplot3	5173		NA
SE_P_2_3_L	Sweden	Leaves	Intermediate Wheatgrass	organic	2016	2022-05-10	Graz, AT	yes	Library F	Subplot3	9237		NA
SE_P_2_3_S	Sweden	Stems	Intermediate Wheatgrass	organic	2016	2022-05-10	Graz, AT	No	NA	Subplot4	NA		NA
SE_P_2_4_L	Sweden	Leaves	Intermediate Wheatgrass	organic	2016	2022-05-10	Graz, AT	yes	Library F	Subplot4	781		NA
SE_P_2_4_S	Sweden	Stems	Intermediate Wheatgrass	organic	2016	2022-05-10	Graz, AT	yes	Library F	Subplot4	2555		NA
SE_P_2_5_L	Sweden	Leaves	Intermediate Wheatgrass	organic	2016	2022-05-10	Graz, AT	yes	Library F	Subplot4	3599		NA
SE_P_2_5_S	Sweden	Stems	Intermediate Wheatgrass	organic	2016	2022-05-10	Graz, AT	yes	Library F	Subplot4	6128		NA
SE_P_3_1_L	Sweden	Leaves	Intermediate Wheatgrass	organic	2016	2022-05-10	Graz, AT	yes	Library F	Subplot1	2719		NA
SE_P_3_1_S	Sweden	Stems	Intermediate Wheatgrass	organic	2016	2022-05-10	Graz, AT	yes	Library F	Subplot1	2563		NA
SE_P_3_2_L	Sweden	Leaves	Intermediate Wheatgrass	organic	2016	2022-05-10	Graz, AT	yes	Library F	Subplot1	2854		NA
SE_P_3_2_S	Sweden	Stems	Intermediate Wheatgrass	organic	2016	2022-05-10	Graz, AT	No	NA	Subplot1	NA		NA
SE_P_3_3_L	Sweden	Leaves	Intermediate Wheatgrass	organic	2016	2022-05-10	Graz, AT	yes	Library F	Subplot1	9352		NA
SE_P_3_3_S	Sweden	Stems	Intermediate Wheatgrass	organic	2016	2022-05-10	Graz, AT	yes	Library F	Subplot2	1085		NA
SE_P_3_4_L	Sweden	Leaves	Intermediate Wheatgrass	organic	2016	2022-05-10	Graz, AT	yes	Library F	Subplot2	4422		NA
SE_P_3_4_S	Sweden	Stems	Intermediate Wheatgrass	organic	2016	2022-05-10	Graz, AT	yes	Library F	Subplot2	661		NA
SE_P_3_5_L	Sweden	Leaves	Intermediate Wheatgrass	organic	2016	2022-05-10	Graz, AT	yes	Library F	Subplot2	20659		NA
SE_P_3_5_S	Sweden	Stems	Intermediate Wheatgrass	organic	2016	2022-05-10	Graz, AT	yes	Library F	Subplot2	1438		NA
SE_P_4_1_L	Sweden	Leaves	Intermediate Wheatgrass	organic	2016	2022-05-10	Graz, AT	yes	Library F	Subplot3	12031		NA
SE_P_4_1_S	Sweden	Stems	Intermediate Wheatgrass	organic	2016	2022-05-10	Graz, AT	yes	Library F	Subplot3	1465		NA
SE_P_4_2_L	Sweden	Leaves	Intermediate Wheatgrass	organic	2016	2022-05-10	Graz, AT	yes	Library F	Subplot3	9207		NA
SE_P_4_2_S	Sweden	Stems	Intermediate Wheatgrass	organic	2016	2022-05-10	Graz, AT	yes	Library F	Subplot3	4662		NA
SE_P_4_3_L	Sweden	Leaves	Intermediate Wheatgrass	organic	2016	2022-05-10	Graz, AT	yes	Library F	Subplot3	20531		NA
SE_P_4_3_S	Sweden	Stems	Intermediate Wheatgrass	organic	2016	2022-05-10	Graz, AT	yes	Library F	Subplot4	3381		NA
SE_P_4_4_L	Sweden	Leaves	Intermediate Wheatgrass	organic	2016	2022-05-10	Graz, AT	yes	Library F	Subplot4	2470		NA
SE_P_4_4_S	Sweden	Stems	Intermediate Wheatgrass	organic	2016	2022-05-10	Graz, AT	yes	Library F	Subplot4	875		NA
SE_P_4_5_L	Sweden	Leaves	Intermediate Wheatgrass	organic	2016	2022-05-10	Graz, AT	yes	Library F	Subplot4	11904		NA
SE_P_4_5_S	Sweden	Stems	Intermediate Wheatgrass	organic	2016	2022-05-10	Graz, AT	yes	Library F	Subplot4	2446		NA
SE_P_R2_1_1	Sweden	Roots	Intermediate Wheatgrass	organic	2016	2022-05-10	Graz, AT	yes	Library F	Subplot1	215886
SE_P_R2_1_2	Sweden	Roots	Intermediate Wheatgrass	organic	2016	2022-05-10	Graz, AT	yes	Library F	Subplot1	268232
SE_P_R2_1_3	Sweden	Roots	Intermediate Wheatgrass	organic	2016	2022-05-10	Graz, AT	yes	Library F	Subplot1	427239
SE_P_R2_1_4	Sweden	Roots	Intermediate Wheatgrass	organic	2016	2022-05-10	Graz, AT	yes	Library F	Subplot1	85667
SE_P_R2_1_5	Sweden	Roots	Intermediate Wheatgrass	organic	2016	2022-05-10	Graz, AT	yes	Library F	Subplot1	170363
SE_P_R2_2_1	Sweden	Roots	Intermediate Wheatgrass	organic	2016	2022-05-10	Graz, AT	yes	Library F	Subplot2	141788
SE_P_R2_2_2	Sweden	Roots	Intermediate Wheatgrass	organic	2016	2022-05-10	Graz, AT	yes	Library F	Subplot2	234363
SE_P_R2_2_3	Sweden	Roots	Intermediate Wheatgrass	organic	2016	2022-05-10	Graz, AT	yes	Library F	Subplot2	425647
SE_P_R2_2_4	Sweden	Roots	Intermediate Wheatgrass	organic	2016	2022-05-10	Graz, AT	yes	Library F	Subplot2	261640
SE_P_R2_2_5	Sweden	Roots	Intermediate Wheatgrass	organic	2016	2022-05-10	Graz, AT	yes	Library F	Subplot2	792974
SE_P_R2_3_1	Sweden	Roots	Intermediate Wheatgrass	organic	2016	2022-05-10	Graz, AT	yes	Library F	Subplot3	381127
SE_P_R2_3_2	Sweden	Roots	Intermediate Wheatgrass	organic	2016	2022-05-10	Graz, AT	yes	Library F	Subplot3	399996
SE_P_R2_3_3	Sweden	Roots	Intermediate Wheatgrass	organic	2016	2022-05-10	Graz, AT	yes	Library F	Subplot3	791711
SE_P_R2_3_4	Sweden	Roots	Intermediate Wheatgrass	organic	2016	2022-05-10	Graz, AT	yes	Library F	Subplot3	150393
SE_P_R2_3_5	Sweden	Roots	Intermediate Wheatgrass	organic	2016	2022-05-10	Graz, AT	yes	Library F	Subplot3	379016
SE_P_R2_4_1	Sweden	Roots	Intermediate Wheatgrass	organic	2016	2022-05-10	Graz, AT	yes	Library F	Subplot4	197899
SE_P_R2_4_2	Sweden	Roots	Intermediate Wheatgrass	organic	2016	2022-05-10	Graz, AT	yes	Library F	Subplot4	270269
SE_P_R2_4_3	Sweden	Roots	Intermediate Wheatgrass	organic	2016	2022-05-10	Graz, AT	yes	Library F	Subplot4	221705
SE_P_R2_4_4	Sweden	Roots	Intermediate Wheatgrass	organic	2016	2022-05-10	Graz, AT	yes	Library F	Subplot4	78246
SE_P_R2_4_5	Sweden	Roots	Intermediate Wheatgrass	organic	2016	2022-05-10	Graz, AT	yes	Library F	Subplot4	331408
BE_A_11L	Belgium	Leaves	Winter Wheat cv Chevignon	conventional	2020	2021-06-25	Torun, PL	yes	Library C	Subplot1	2259		NA
BE_A_12L	Belgium	Leaves	Winter Wheat cv Chevignon	conventional	2020	2021-06-25	Torun, PL	yes	Library C	Subplot1	3709		NA
BE_A_13L	Belgium	Leaves	Winter Wheat cv Chevignon	conventional	2020	2021-06-25	Torun, PL	yes	Library C	Subplot1	1145		NA
BE_A_14L	Belgium	Leaves	Winter Wheat cv Chevignon	conventional	2020	2021-06-25	Torun, PL	yes	Library C	Subplot1	2192		NA
BE_A_15L	Belgium	Leaves	Winter Wheat cv Chevignon	conventional	2020	2021-06-25	Torun, PL	yes	Library C	Subplot1	648		NA
BE_A_21L	Belgium	Leaves	Winter Wheat cv Chevignon	conventional	2020	2021-06-25	Torun, PL	yes	Library C	Subplot2	1006		NA
BE_A_22L	Belgium	Leaves	Winter Wheat cv Chevignon	conventional	2020	2021-06-25	Torun, PL	yes	Library C	Subplot2	2155		NA
BE_A_23L	Belgium	Leaves	Winter Wheat cv Chevignon	conventional	2020	2021-06-25	Torun, PL	yes	Library C	Subplot2	7106		NA
BE_A_24L	Belgium	Leaves	Winter Wheat cv Chevignon	conventional	2020	2021-06-25	Torun, PL	yes	Library C	Subplot2	1789		NA
BE_A_25L	Belgium	Leaves	Winter Wheat cv Chevignon	conventional	2020	2021-06-25	Torun, PL	yes	Library C	Subplot2	2115		NA
BE_A_31L	Belgium	Leaves	Winter Wheat cv Chevignon	conventional	2020	2021-06-25	Torun, PL	yes	Library C	Subplot3	2745		NA
BE_A_32L	Belgium	Leaves	Winter Wheat cv Chevignon	conventional	2020	2021-06-25	Torun, PL	yes	Library C	Subplot3	74568		NA
BE_A_33L	Belgium	Leaves	Winter Wheat cv Chevignon	conventional	2020	2021-06-25	Torun, PL	yes	Library C	Subplot3	8683		NA
BE_A_34L	Belgium	Leaves	Winter Wheat cv Chevignon	conventional	2020	2021-06-25	Torun, PL	yes	Library C	Subplot3	14465		NA
BE_A_35L	Belgium	Leaves	Winter Wheat cv Chevignon	conventional	2020	2021-06-25	Torun, PL	yes	Library C	Subplot3	3804		NA
BE_A_41L	Belgium	Leaves	Winter Wheat cv Chevignon	conventional	2020	2021-06-25	Torun, PL	yes	Library C	Subplot4	34750		NA
BE_A_42L	Belgium	Leaves	Winter Wheat cv Chevignon	conventional	2020	2021-06-25	Torun, PL	yes	Library C	Subplot4	4423		NA
BE_A_43L	Belgium	Leaves	Winter Wheat cv Chevignon	conventional	2020	2021-06-25	Torun, PL	yes	Library C	Subplot4	2394		NA
BE_A_44L	Belgium	Leaves	Winter Wheat cv Chevignon	conventional	2020	2021-06-25	Torun, PL	yes	Library C	Subplot4	515		NA
BE_A_45L	Belgium	Leaves	Winter Wheat cv Chevignon	conventional	2020	2021-06-25	Torun, PL	yes	Library C	Subplot4	3925		NA
BE_P_11L	Belgium	Leaves	Intermediate Wheatgrass	organic	2017	2021-06-25	Torun, PL	yes	Library C	Subplot1	6716		NA
BE_P_12L	Belgium	Leaves	Intermediate Wheatgrass	organic	2017	2021-06-25	Torun, PL	yes	Library C	Subplot1	7750		NA
BE_P_13L	Belgium	Leaves	Intermediate Wheatgrass	organic	2017	2021-06-25	Torun, PL	yes	Library C	Subplot1	14519		NA
BE_P_14L	Belgium	Leaves	Intermediate Wheatgrass	organic	2017	2021-06-25	Torun, PL	yes	Library C	Subplot1	3628		NA
BE_P_15L	Belgium	Leaves	Intermediate Wheatgrass	organic	2017	2021-06-25	Torun, PL	yes	Library C	Subplot1	9139		NA
BE_P_21L	Belgium	Leaves	Intermediate Wheatgrass	organic	2017	2021-06-25	Torun, PL	yes	Library C	Subplot2	1493		NA
BE_P_22L	Belgium	Leaves	Intermediate Wheatgrass	organic	2017	2021-06-25	Torun, PL	yes	Library C	Subplot2	2724		NA
BE_P_23L	Belgium	Leaves	Intermediate Wheatgrass	organic	2017	2021-06-25	Torun, PL	yes	Library C	Subplot2	3303		NA
BE_P_24L	Belgium	Leaves	Intermediate Wheatgrass	organic	2017	2021-06-25	Torun, PL	yes	Library C	Subplot2	1821		NA
BE_P_25L	Belgium	Leaves	Intermediate Wheatgrass	organic	2017	2021-06-25	Torun, PL	yes	Library C	Subplot2	2275		NA
BE_P_31L	Belgium	Leaves	Intermediate Wheatgrass	organic	2017	2021-06-25	Torun, PL	yes	Library C	Subplot3	54601		NA
BE_P_32L	Belgium	Leaves	Intermediate Wheatgrass	organic	2017	2021-06-25	Torun, PL	yes	Library C	Subplot3	7248		NA
BE_P_33L	Belgium	Leaves	Intermediate Wheatgrass	organic	2017	2021-06-25	Torun, PL	yes	Library C	Subplot3	32118		NA
BE_P_34L	Belgium	Leaves	Intermediate Wheatgrass	organic	2017	2021-06-25	Torun, PL	yes	Library C	Subplot3	43839		NA
BE_P_35L	Belgium	Leaves	Intermediate Wheatgrass	organic	2017	2021-06-25	Torun, PL	yes	Library C	Subplot3	22075		NA
BE_P_41L	Belgium	Leaves	Intermediate Wheatgrass	organic	2017	2021-06-25	Torun, PL	yes	Library C	Subplot4	5447		NA
BE_P_42L	Belgium	Leaves	Intermediate Wheatgrass	organic	2017	2021-06-25	Torun, PL	yes	Library C	Subplot4	4694		NA
BE_P_43L	Belgium	Leaves	Intermediate Wheatgrass	organic	2017	2021-06-25	Torun, PL	yes	Library C	Subplot4	2512		NA
BE_P_44L	Belgium	Leaves	Intermediate Wheatgrass	organic	2017	2021-06-25	Torun, PL	yes	Library C	Subplot4	694		NA
BE_P_45L	Belgium	Leaves	Intermediate Wheatgrass	organic	2017	2021-06-25	Torun, PL	yes	Library C	Subplot4	1960		NA
FR_A_11L	France	Leaves	Winter wheat	in conversion	2020	2021-06-22	Torun, PL	yes	Library C	Subplot1	2236		NA
FR_A_12L	France	Leaves	Winter wheat	in conversion	2020	2021-06-22	Torun, PL	yes	Library C	Subplot1	7313		NA
FR_A_13L	France	Leaves	Winter wheat	in conversion	2020	2021-06-22	Torun, PL	yes	Library C	Subplot1	2068		NA
FR_A_14L	France	Leaves	Winter wheat	in conversion	2020	2021-06-22	Torun, PL	yes	Library C	Subplot1	36520		NA
FR_A_15L	France	Leaves	Winter wheat	in conversion	2020	2021-06-22	Torun, PL	yes	Library C	Subplot1	10034		NA
FR_A_21L	France	Leaves	Winter wheat	in conversion	2020	2021-06-22	Torun, PL	yes	Library C	Subplot2	8683		NA
FR_A_22L	France	Leaves	Winter wheat	in conversion	2020	2021-06-22	Torun, PL	yes	Library C	Subplot2	31430		NA
FR_A_23L	France	Leaves	Winter wheat	in conversion	2020	2021-06-22	Torun, PL	yes	Library C	Subplot2	3696		NA
FR_A_24L	France	Leaves	Winter wheat	in conversion	2020	2021-06-22	Torun, PL	yes	Library C	Subplot2	10641		NA
FR_A_25L	France	Leaves	Winter wheat	in conversion	2020	2021-06-22	Torun, PL	yes	Library C	Subplot2	14809		NA
FR_A_31L	France	Leaves	Winter wheat	in conversion	2020	2021-06-22	Torun, PL	yes	Library C	Subplot3	11242		NA
FR_A_32L	France	Leaves	Winter wheat	in conversion	2020	2021-06-22	Torun, PL	yes	Library C	Subplot3	2372		NA
FR_A_33L	France	Leaves	Winter wheat	in conversion	2020	2021-06-22	Torun, PL	yes	Library C	Subplot3	986		NA
FR_A_34L	France	Leaves	Winter wheat	in conversion	2020	2021-06-22	Torun, PL	yes	Library C	Subplot3	2503		NA
FR_A_35L	France	Leaves	Winter wheat	in conversion	2020	2021-06-22	Torun, PL	yes	Library C	Subplot3	2301		NA
FR_A_41L	France	Leaves	Winter wheat	in conversion	2020	2021-06-22	Torun, PL	yes	Library C	Subplot4	2620		NA
FR_A_42L	France	Leaves	Winter wheat	in conversion	2020	2021-06-22	Torun, PL	yes	Library C	Subplot4	2362		NA
FR_A_43L	France	Leaves	Winter wheat	in conversion	2020	2021-06-22	Torun, PL	yes	Library C	Subplot4	3381		NA
FR_A_44L	France	Leaves	Winter wheat	in conversion	2020	2021-06-22	Torun, PL	yes	Library C	Subplot4	5560		NA
FR_A_45L	France	Leaves	Winter wheat	in conversion	2020	2021-06-22	Torun, PL	yes	Library C	Subplot4	2981		NA
FR_P_11L	France	Leaves	Intermediate Wheatgrass	organic	2018	2021-06-21	Torun, PL	yes	Library C	Subplot1	1499		NA
FR_P_12L	France	Leaves	Intermediate Wheatgrass	organic	2018	2021-06-21	Torun, PL	yes	Library C	Subplot1	3994		NA
FR_P_13L	France	Leaves	Intermediate Wheatgrass	organic	2018	2021-06-21	Torun, PL	yes	Library C	Subplot1	1165		NA
FR_P_14L	France	Leaves	Intermediate Wheatgrass	organic	2018	2021-06-21	Torun, PL	yes	Library C	Subplot1	1490		NA
FR_P_15L	France	Leaves	Intermediate Wheatgrass	organic	2018	2021-06-21	Torun, PL	yes	Library C	Subplot1	586		NA
FR_P_21L	France	Leaves	Intermediate Wheatgrass	organic	2018	2021-06-21	Torun, PL	yes	Library C	Subplot2	2498		NA
FR_P_22L	France	Leaves	Intermediate Wheatgrass	organic	2018	2021-06-21	Torun, PL	yes	Library C	Subplot2	1496		NA
FR_P_23L	France	Leaves	Intermediate Wheatgrass	organic	2018	2021-06-21	Torun, PL	yes	Library C	Subplot2	3405		NA
FR_P_24L	France	Leaves	Intermediate Wheatgrass	organic	2018	2021-06-21	Torun, PL	yes	Library C	Subplot2	3212		NA
FR_P_25L	France	Leaves	Intermediate Wheatgrass	organic	2018	2021-06-21	Torun, PL	yes	Library C	Subplot2	1101		NA
FR_P_31L	France	Leaves	Intermediate Wheatgrass	organic	2018	2021-06-21	Torun, PL	yes	Library C	Subplot3	1990		NA
FR_P_32L	France	Leaves	Intermediate Wheatgrass	organic	2018	2021-06-21	Torun, PL	yes	Library C	Subplot3	1955		NA
FR_P_33L	France	Leaves	Intermediate Wheatgrass	organic	2018	2021-06-21	Torun, PL	yes	Library C	Subplot3	1028		NA
FR_P_34L	France	Leaves	Intermediate Wheatgrass	organic	2018	2021-06-21	Torun, PL	yes	Library C	Subplot3	1241		NA
FR_P_35L	France	Leaves	Intermediate Wheatgrass	organic	2018	2021-06-21	Torun, PL	yes	Library C	Subplot3	1295		NA
FR_P_41L	France	Leaves	Intermediate Wheatgrass	organic	2018	2021-06-21	Torun, PL	yes	Library C	Subplot4	1223		NA
FR_P_42L	France	Leaves	Intermediate Wheatgrass	organic	2018	2021-06-21	Torun, PL	yes	Library C	Subplot4	4515		NA
FR_P_43L	France	Leaves	Intermediate Wheatgrass	organic	2018	2021-06-21	Torun, PL	yes	Library C	Subplot4	1388		NA
FR_P_44L	France	Leaves	Intermediate Wheatgrass	organic	2018	2021-06-21	Torun, PL	yes	Library C	Subplot4	505		NA
FR_P_45L	France	Leaves	Intermediate Wheatgrass	organic	2018	2021-06-21	Torun, PL	yes	Library C	Subplot4	842		NA
SW_A_11L	Sweden	Leaves	Winter Wheat cv Linus	conventional	2020	2021-06-30	Torun, PL	yes	Library C	Subplot1	586		NA
SW_A_12L	Sweden	Leaves	Winter Wheat cv Linus	conventional	2020	2021-06-30	Torun, PL	yes	Library C	Subplot1	603		NA
SW_A_13L	Sweden	Leaves	Winter Wheat cv Linus	conventional	2020	2021-06-30	Torun, PL	yes	Library C	Subplot1	257	excluded	NA
SW_A_14L	Sweden	Leaves	Winter Wheat cv Linus	conventional	2020	2021-06-30	Torun, PL	yes	Library C	Subplot1	1121		NA
SW_A_15L	Sweden	Leaves	Winter Wheat cv Linus	conventional	2020	2021-06-30	Torun, PL	yes	Library C	Subplot1	1494		NA
SW_A_21L	Sweden	Leaves	Winter Wheat cv Linus	conventional	2020	2021-06-30	Torun, PL	yes	Library C	Subplot2	573		NA
SW_A_22L	Sweden	Leaves	Winter Wheat cv Linus	conventional	2020	2021-06-30	Torun, PL	yes	Library C	Subplot2	1432		NA
SW_A_23L	Sweden	Leaves	Winter Wheat cv Linus	conventional	2020	2021-06-30	Torun, PL	yes	Library C	Subplot2	3101		NA
SW_A_24L	Sweden	Leaves	Winter Wheat cv Linus	conventional	2020	2021-06-30	Torun, PL	yes	Library C	Subplot2	2862		NA
SW_A_25L	Sweden	Leaves	Winter Wheat cv Linus	conventional	2020	2021-06-30	Torun, PL	yes	Library C	Subplot2	578		NA
SW_A_31L	Sweden	Leaves	Winter Wheat cv Linus	conventional	2020	2021-06-30	Torun, PL	yes	Library C	Subplot3	2444		NA
SW_A_32L	Sweden	Leaves	Winter Wheat cv Linus	conventional	2020	2021-06-30	Torun, PL	yes	Library C	Subplot3	1707		NA
SW_A_33L	Sweden	Leaves	Winter Wheat cv Linus	conventional	2020	2021-06-30	Torun, PL	yes	Library C	Subplot3	1550		NA
SW_A_34L	Sweden	Leaves	Winter Wheat cv Linus	conventional	2020	2021-06-30	Torun, PL	yes	Library C	Subplot3	894		NA
SW_A_35L	Sweden	Leaves	Winter Wheat cv Linus	conventional	2020	2021-06-30	Torun, PL	yes	Library C	Subplot3	1078		NA
SW_A_41L	Sweden	Leaves	Winter Wheat cv Linus	conventional	2020	2021-06-30	Torun, PL	yes	Library C	Subplot4	926		NA
SW_A_42L	Sweden	Leaves	Winter Wheat cv Linus	conventional	2020	2021-06-30	Torun, PL	yes	Library C	Subplot4	1270		NA
SW_A_43L	Sweden	Leaves	Winter Wheat cv Linus	conventional	2020	2021-06-30	Torun, PL	yes	Library C	Subplot4	470	excluded	NA
SW_A_44L	Sweden	Leaves	Winter Wheat cv Linus	conventional	2020	2021-06-30	Torun, PL	yes	Library C	Subplot4	361	excluded	NA
SW_A_45L	Sweden	Leaves	Winter Wheat cv Linus	conventional	2020	2021-06-30	Torun, PL	yes	Library C	Subplot4	1925		NA
SW_P_11L	Sweden	Leaves	Intermediate Wheatgrass	organic	2016	2021-06-30	Torun, PL	yes	Library C	Subplot1	1774		NA
SW_P_12L	Sweden	Leaves	Intermediate Wheatgrass	organic	2016	2021-06-30	Torun, PL	yes	Library C	Subplot1	1844		NA
SW_P_13L	Sweden	Leaves	Intermediate Wheatgrass	organic	2016	2021-06-30	Torun, PL	yes	Library C	Subplot1	443	excluded	NA
SW_P_14L	Sweden	Leaves	Intermediate Wheatgrass	organic	2016	2021-06-30	Torun, PL	yes	Library C	Subplot1	753		NA
SW_P_15L	Sweden	Leaves	Intermediate Wheatgrass	organic	2016	2021-06-30	Torun, PL	yes	Library C	Subplot1	610		NA
SW_P_21L	Sweden	Leaves	Intermediate Wheatgrass	organic	2016	2021-06-30	Torun, PL	yes	Library C	Subplot2	1616		NA
SW_P_22L	Sweden	Leaves	Intermediate Wheatgrass	organic	2016	2021-06-30	Torun, PL	yes	Library C	Subplot2	1634		NA
SW_P_23L	Sweden	Leaves	Intermediate Wheatgrass	organic	2016	2021-06-30	Torun, PL	yes	Library C	Subplot2	5043		NA
SW_P_24L	Sweden	Leaves	Intermediate Wheatgrass	organic	2016	2021-06-30	Torun, PL	yes	Library C	Subplot2	1159		NA
SW_P_25L	Sweden	Leaves	Intermediate Wheatgrass	organic	2016	2021-06-30	Torun, PL	yes	Library C	Subplot2	922		NA
SW_P_31L	Sweden	Leaves	Intermediate Wheatgrass	organic	2016	2021-06-30	Torun, PL	yes	Library C	Subplot3	2229		NA
SW_P_32L	Sweden	Leaves	Intermediate Wheatgrass	organic	2016	2021-06-30	Torun, PL	yes	Library C	Subplot3	1875		NA
SW_P_33L	Sweden	Leaves	Intermediate Wheatgrass	organic	2016	2021-06-30	Torun, PL	yes	Library C	Subplot3	1098		NA
SW_P_34L	Sweden	Leaves	Intermediate Wheatgrass	organic	2016	2021-06-30	Torun, PL	yes	Library C	Subplot3	3418		NA
SW_P_35L	Sweden	Leaves	Intermediate Wheatgrass	organic	2016	2021-06-30	Torun, PL	yes	Library C	Subplot3	3344		NA
SW_P_41L	Sweden	Leaves	Intermediate Wheatgrass	organic	2016	2021-06-30	Torun, PL	yes	Library C	Subplot4	1491		NA
SW_P_42L	Sweden	Leaves	Intermediate Wheatgrass	organic	2016	2021-06-30	Torun, PL	yes	Library C	Subplot4	1332		NA
SW_P_43L	Sweden	Leaves	Intermediate Wheatgrass	organic	2016	2021-06-30	Torun, PL	yes	Library C	Subplot4	533		NA
SW_P_44L	Sweden	Leaves	Intermediate Wheatgrass	organic	2016	2021-06-30	Torun, PL	yes	Library C	Subplot4	164	excluded	NA
SW_P_45L	Sweden	Leaves	Intermediate Wheatgrass	organic	2016	2021-06-30	Torun, PL	yes	Library C	Subplot4	559		NA
BE_A_11S	Belgium	Stems	Winter Wheat cv Chevignon	conventional	2020	2021-06-25	Torun, PL	yes	Library B	Subplot1	15026		NA
BE_A_12S	Belgium	Stems	Winter Wheat cv Chevignon	conventional	2020	2021-06-25	Torun, PL	yes	Library B	Subplot1	19849		NA
BE_A_13S	Belgium	Stems	Winter Wheat cv Chevignon	conventional	2020	2021-06-25	Torun, PL	yes	Library B	Subplot1	10255		NA
BE_A_14S	Belgium	Stems	Winter Wheat cv Chevignon	conventional	2020	2021-06-25	Torun, PL	yes	Library B	Subplot1	13646		NA
BE_A_15S	Belgium	Stems	Winter Wheat cv Chevignon	conventional	2020	2021-06-25	Torun, PL	yes	Library B	Subplot1	43242		NA
BE_A_21S	Belgium	Stems	Winter Wheat cv Chevignon	conventional	2020	2021-06-25	Torun, PL	yes	Library B	Subplot2	30079		NA
BE_A_22S	Belgium	Stems	Winter Wheat cv Chevignon	conventional	2020	2021-06-25	Torun, PL	yes	Library B	Subplot2	4640		NA
BE_A_23S	Belgium	Stems	Winter Wheat cv Chevignon	conventional	2020	2021-06-25	Torun, PL	yes	Library B	Subplot2	3285		NA
BE_A_24S	Belgium	Stems	Winter Wheat cv Chevignon	conventional	2020	2021-06-25	Torun, PL	yes	Library B	Subplot2	11080		NA
BE_A_25S	Belgium	Stems	Winter Wheat cv Chevignon	conventional	2020	2021-06-25	Torun, PL	yes	Library B	Subplot2	2771		NA
BE_A_31S	Belgium	Stems	Winter Wheat cv Chevignon	conventional	2020	2021-06-25	Torun, PL	yes	Library B	Subplot3	85231		NA
BE_A_32S	Belgium	Stems	Winter Wheat cv Chevignon	conventional	2020	2021-06-25	Torun, PL	yes	Library B	Subplot3	9894		NA
BE_A_33S	Belgium	Stems	Winter Wheat cv Chevignon	conventional	2020	2021-06-25	Torun, PL	yes	Library B	Subplot3	7111		NA
BE_A_34S	Belgium	Stems	Winter Wheat cv Chevignon	conventional	2020	2021-06-25	Torun, PL	yes	Library B	Subplot3	9505		NA
BE_A_35S	Belgium	Stems	Winter Wheat cv Chevignon	conventional	2020	2021-06-25	Torun, PL	yes	Library B	Subplot3	10589		NA
BE_A_41S	Belgium	Stems	Winter Wheat cv Chevignon	conventional	2020	2021-06-25	Torun, PL	yes	Library B	Subplot4	8385		NA
BE_A_42S	Belgium	Stems	Winter Wheat cv Chevignon	conventional	2020	2021-06-25	Torun, PL	yes	Library B	Subplot4	2241		NA
BE_A_43S	Belgium	Stems	Winter Wheat cv Chevignon	conventional	2020	2021-06-25	Torun, PL	yes	Library B	Subplot4	1342		NA
BE_A_44S	Belgium	Stems	Winter Wheat cv Chevignon	conventional	2020	2021-06-25	Torun, PL	yes	Library B	Subplot4	5696		NA
BE_A_45S	Belgium	Stems	Winter Wheat cv Chevignon	conventional	2020	2021-06-25	Torun, PL	yes	Library B	Subplot4	8057		NA
BE_P_11S	Belgium	Stems	Intermediate Wheatgrass	organic	2017	2021-06-25	Torun, PL	yes	Library B	Subplot1	6708		NA
BE_P_12S	Belgium	Stems	Intermediate Wheatgrass	organic	2017	2021-06-25	Torun, PL	yes	Library B	Subplot1	12447		NA
BE_P_13S	Belgium	Stems	Intermediate Wheatgrass	organic	2017	2021-06-25	Torun, PL	yes	Library B	Subplot1	143006		NA
BE_P_14S	Belgium	Stems	Intermediate Wheatgrass	organic	2017	2021-06-25	Torun, PL	yes	Library B	Subplot1	7278		NA
BE_P_15S	Belgium	Stems	Intermediate Wheatgrass	organic	2017	2021-06-25	Torun, PL	yes	Library B	Subplot1	15037		NA
BE_P_21S	Belgium	Stems	Intermediate Wheatgrass	organic	2017	2021-06-25	Torun, PL	yes	Library B	Subplot2	4796		NA
BE_P_22S	Belgium	Stems	Intermediate Wheatgrass	organic	2017	2021-06-25	Torun, PL	yes	Library B	Subplot2	50103		NA
BE_P_23S	Belgium	Stems	Intermediate Wheatgrass	organic	2017	2021-06-25	Torun, PL	yes	Library B	Subplot2	3255		NA
BE_P_24S	Belgium	Stems	Intermediate Wheatgrass	organic	2017	2021-06-25	Torun, PL	yes	Library B	Subplot2	28443		NA
BE_P_25S	Belgium	Stems	Intermediate Wheatgrass	organic	2017	2021-06-25	Torun, PL	yes	Library B	Subplot2	6980		NA
BE_P_31S	Belgium	Stems	Intermediate Wheatgrass	organic	2017	2021-06-25	Torun, PL	yes	Library B	Subplot3	6954		NA
BE_P_32S	Belgium	Stems	Intermediate Wheatgrass	organic	2017	2021-06-25	Torun, PL	yes	Library B	Subplot3	26426		NA
BE_P_33S	Belgium	Stems	Intermediate Wheatgrass	organic	2017	2021-06-25	Torun, PL	yes	Library B	Subplot3	205193		NA
BE_P_34S	Belgium	Stems	Intermediate Wheatgrass	organic	2017	2021-06-25	Torun, PL	yes	Library B	Subplot3	103142		NA
BE_P_35S	Belgium	Stems	Intermediate Wheatgrass	organic	2017	2021-06-25	Torun, PL	yes	Library B	Subplot3	329678		NA
BE_P_41S	Belgium	Stems	Intermediate Wheatgrass	organic	2017	2021-06-25	Torun, PL	yes	Library B	Subplot4	12696		NA
BE_P_42S	Belgium	Stems	Intermediate Wheatgrass	organic	2017	2021-06-25	Torun, PL	yes	Library B	Subplot4	4363		NA
BE_P_43S	Belgium	Stems	Intermediate Wheatgrass	organic	2017	2021-06-25	Torun, PL	yes	Library B	Subplot4	7053		NA
BE_P_44S	Belgium	Stems	Intermediate Wheatgrass	organic	2017	2021-06-25	Torun, PL	yes	Library B	Subplot4	11400		NA
BE_P_45S	Belgium	Stems	Intermediate Wheatgrass	organic	2017	2021-06-25	Torun, PL	yes	Library B	Subplot4	3556		NA
FR_A_11S	France	Stems	Winter wheat	in conversion	2020	2021-06-22	Torun, PL	yes	Library B	Subplot1	20384		NA
FR_A_12S	France	Stems	Winter wheat	in conversion	2020	2021-06-22	Torun, PL	yes	Library B	Subplot1	49299		NA
FR_A_13S	France	Stems	Winter wheat	in conversion	2020	2021-06-22	Torun, PL	yes	Library B	Subplot1	56900		NA
FR_A_14S	France	Stems	Winter wheat	in conversion	2020	2021-06-22	Torun, PL	yes	Library B	Subplot1	116852		NA
FR_A_15S	France	Stems	Winter wheat	in conversion	2020	2021-06-22	Torun, PL	yes	Library B	Subplot1	22025		NA
FR_A_21S	France	Stems	Winter wheat	in conversion	2020	2021-06-22	Torun, PL	yes	Library B	Subplot2	18972		NA
FR_A_22S	France	Stems	Winter wheat	in conversion	2020	2021-06-22	Torun, PL	yes	Library B	Subplot2	3469		NA
FR_A_23S	France	Stems	Winter wheat	in conversion	2020	2021-06-22	Torun, PL	yes	Library B	Subplot2	11116		NA
FR_A_24S	France	Stems	Winter wheat	in conversion	2020	2021-06-22	Torun, PL	yes	Library B	Subplot2	5106		NA
FR_A_25S	France	Stems	Winter wheat	in conversion	2020	2021-06-22	Torun, PL	yes	Library B	Subplot2	62882		NA
FR_A_31S	France	Stems	Winter wheat	in conversion	2020	2021-06-22	Torun, PL	yes	Library B	Subplot3	12050		NA
FR_A_32S	France	Stems	Winter wheat	in conversion	2020	2021-06-22	Torun, PL	yes	Library B	Subplot3	705		NA
FR_A_33S	France	Stems	Winter wheat	in conversion	2020	2021-06-22	Torun, PL	yes	Library B	Subplot3	1327		NA
FR_A_34S	France	Stems	Winter wheat	in conversion	2020	2021-06-22	Torun, PL	yes	Library B	Subplot3	1695		NA
FR_A_35S	France	Stems	Winter wheat	in conversion	2020	2021-06-22	Torun, PL	yes	Library B	Subplot3	2365		NA
FR_A_41S	France	Stems	Winter wheat	in conversion	2020	2021-06-22	Torun, PL	yes	Library B	Subplot4	3317		NA
FR_A_42S	France	Stems	Winter wheat	in conversion	2020	2021-06-22	Torun, PL	yes	Library B	Subplot4	1111		NA
FR_A_43S	France	Stems	Winter wheat	in conversion	2020	2021-06-22	Torun, PL	yes	Library B	Subplot4	6944		NA
FR_A_44S	France	Stems	Winter wheat	in conversion	2020	2021-06-22	Torun, PL	yes	Library B	Subplot4	2475		NA
FR_A_45S	France	Stems	Winter wheat	in conversion	2020	2021-06-22	Torun, PL	yes	Library B	Subplot4	2571		NA
FR_P_11S	France	Stems	Intermediate Wheatgrass	organic	2018	2021-06-21	Torun, PL	yes	Library B	Subplot1	2264523		NA
FR_P_12S	France	Stems	Intermediate Wheatgrass	organic	2018	2021-06-21	Torun, PL	yes	Library B	Subplot1	8692		NA
FR_P_13S	France	Stems	Intermediate Wheatgrass	organic	2018	2021-06-21	Torun, PL	yes	Library B	Subplot1	626		NA
FR_P_14S	France	Stems	Intermediate Wheatgrass	organic	2018	2021-06-21	Torun, PL	yes	Library B	Subplot1	6175		NA
FR_P_15S	France	Stems	Intermediate Wheatgrass	organic	2018	2021-06-21	Torun, PL	yes	Library B	Subplot1	1363		NA
FR_P_21S	France	Stems	Intermediate Wheatgrass	organic	2018	2021-06-21	Torun, PL	yes	Library B	Subplot2	4758		NA
FR_P_22S	France	Stems	Intermediate Wheatgrass	organic	2018	2021-06-21	Torun, PL	yes	Library B	Subplot2	1075		NA
FR_P_23S	France	Stems	Intermediate Wheatgrass	organic	2018	2021-06-21	Torun, PL	yes	Library B	Subplot2	358	excluded	NA
FR_P_24S	France	Stems	Intermediate Wheatgrass	organic	2018	2021-06-21	Torun, PL	yes	Library B	Subplot2	7029		NA
FR_P_25S	France	Stems	Intermediate Wheatgrass	organic	2018	2021-06-21	Torun, PL	yes	Library B	Subplot2	667		NA
FR_P_31S	France	Stems	Intermediate Wheatgrass	organic	2018	2021-06-21	Torun, PL	yes	Library B	Subplot3	7704		NA
FR_P_32S	France	Stems	Intermediate Wheatgrass	organic	2018	2021-06-21	Torun, PL	yes	Library B	Subplot3	22217		NA
FR_P_33S	France	Stems	Intermediate Wheatgrass	organic	2018	2021-06-21	Torun, PL	yes	Library B	Subplot3	1530		NA
FR_P_34S	France	Stems	Intermediate Wheatgrass	organic	2018	2021-06-21	Torun, PL	yes	Library B	Subplot3	2509		NA
FR_P_35S	France	Stems	Intermediate Wheatgrass	organic	2018	2021-06-21	Torun, PL	yes	Library B	Subplot3	23081		NA
FR_P_41S	France	Stems	Intermediate Wheatgrass	organic	2018	2021-06-21	Torun, PL	yes	Library B	Subplot4	14243		NA
FR_P_42S	France	Stems	Intermediate Wheatgrass	organic	2018	2021-06-21	Torun, PL	yes	Library B	Subplot4	1329		NA
FR_P_43S	France	Stems	Intermediate Wheatgrass	organic	2018	2021-06-21	Torun, PL	yes	Library B	Subplot4	41098		NA
FR_P_44S	France	Stems	Intermediate Wheatgrass	organic	2018	2021-06-21	Torun, PL	yes	Library B	Subplot4	3781		NA
FR_P_45S	France	Stems	Intermediate Wheatgrass	organic	2018	2021-06-21	Torun, PL	yes	Library B	Subplot4	3329		NA
SW_A_11S	Sweden	Stems	Winter Wheat cv Linus	conventional	2020	2021-06-30	Torun, PL	yes	Library B	Subplot1	1955		NA
SW_A_12S	Sweden	Stems	Winter Wheat cv Linus	conventional	2020	2021-06-30	Torun, PL	yes	Library B	Subplot1	11664		NA
SW_A_13S	Sweden	Stems	Winter Wheat cv Linus	conventional	2020	2021-06-30	Torun, PL	yes	Library B	Subplot1	2583		NA
SW_A_14S	Sweden	Stems	Winter Wheat cv Linus	conventional	2020	2021-06-30	Torun, PL	yes	Library B	Subplot1	2180		NA
SW_A_15S	Sweden	Stems	Winter Wheat cv Linus	conventional	2020	2021-06-30	Torun, PL	yes	Library B	Subplot1	6444		NA
SW_A_21S	Sweden	Stems	Winter Wheat cv Linus	conventional	2020	2021-06-30	Torun, PL	yes	Library B	Subplot2	2719		NA
SW_A_22S	Sweden	Stems	Winter Wheat cv Linus	conventional	2020	2021-06-30	Torun, PL	yes	Library B	Subplot2	2388		NA
SW_A_23S	Sweden	Stems	Winter Wheat cv Linus	conventional	2020	2021-06-30	Torun, PL	yes	Library B	Subplot2	2117		NA
SW_A_24S	Sweden	Stems	Winter Wheat cv Linus	conventional	2020	2021-06-30	Torun, PL	yes	Library B	Subplot2	25618		NA
SW_A_25S	Sweden	Stems	Winter Wheat cv Linus	conventional	2020	2021-06-30	Torun, PL	yes	Library B	Subplot2	6513		NA
SW_A_31S	Sweden	Stems	Winter Wheat cv Linus	conventional	2020	2021-06-30	Torun, PL	yes	Library B	Subplot3	3969		NA
SW_A_32S	Sweden	Stems	Winter Wheat cv Linus	conventional	2020	2021-06-30	Torun, PL	yes	Library B	Subplot3	9060		NA
SW_A_33S	Sweden	Stems	Winter Wheat cv Linus	conventional	2020	2021-06-30	Torun, PL	yes	Library B	Subplot3	3132		NA
SW_A_34S	Sweden	Stems	Winter Wheat cv Linus	conventional	2020	2021-06-30	Torun, PL	yes	Library B	Subplot3	13472		NA
SW_A_35S	Sweden	Stems	Winter Wheat cv Linus	conventional	2020	2021-06-30	Torun, PL	yes	Library B	Subplot3	60494		NA
SW_A_41S	Sweden	Stems	Winter Wheat cv Linus	conventional	2020	2021-06-30	Torun, PL	yes	Library B	Subplot4	5514		NA
SW_A_42S	Sweden	Stems	Winter Wheat cv Linus	conventional	2020	2021-06-30	Torun, PL	yes	Library B	Subplot4	3376		NA
SW_A_43S	Sweden	Stems	Winter Wheat cv Linus	conventional	2020	2021-06-30	Torun, PL	yes	Library B	Subplot4	5994		NA
SW_A_44S	Sweden	Stems	Winter Wheat cv Linus	conventional	2020	2021-06-30	Torun, PL	yes	Library B	Subplot4	4845		NA
SW_A_45S	Sweden	Stems	Winter Wheat cv Linus	conventional	2020	2021-06-30	Torun, PL	yes	Library B	Subplot4	1267		NA
SW_P_11S	Sweden	Stems	Intermediate Wheatgrass	organic	2016	2021-06-30	Torun, PL	yes	Library B	Subplot1	19388		NA
SW_P_12S	Sweden	Stems	Intermediate Wheatgrass	organic	2016	2021-06-30	Torun, PL	yes	Library B	Subplot1	8347		NA
SW_P_13S	Sweden	Stems	Intermediate Wheatgrass	organic	2016	2021-06-30	Torun, PL	yes	Library B	Subplot1	1777		NA
SW_P_14S	Sweden	Stems	Intermediate Wheatgrass	organic	2016	2021-06-30	Torun, PL	yes	Library B	Subplot1	1765		NA
SW_P_15S	Sweden	Stems	Intermediate Wheatgrass	organic	2016	2021-06-30	Torun, PL	yes	Library B	Subplot1	3849		NA
SW_P_21S	Sweden	Stems	Intermediate Wheatgrass	organic	2016	2021-06-30	Torun, PL	yes	Library B	Subplot2	2501		NA
SW_P_22S	Sweden	Stems	Intermediate Wheatgrass	organic	2016	2021-06-30	Torun, PL	yes	Library B	Subplot2	9853		NA
SW_P_23S	Sweden	Stems	Intermediate Wheatgrass	organic	2016	2021-06-30	Torun, PL	yes	Library B	Subplot2	1767		NA
SW_P_24S	Sweden	Stems	Intermediate Wheatgrass	organic	2016	2021-06-30	Torun, PL	yes	Library B	Subplot2	1784		NA
SW_P_25S	Sweden	Stems	Intermediate Wheatgrass	organic	2016	2021-06-30	Torun, PL	yes	Library B	Subplot2	1160		NA
SW_P_31S	Sweden	Stems	Intermediate Wheatgrass	organic	2016	2021-06-30	Torun, PL	yes	Library B	Subplot3	1412		NA
SW_P_32S	Sweden	Stems	Intermediate Wheatgrass	organic	2016	2021-06-30	Torun, PL	yes	Library B	Subplot3	1307		NA
SW_P_33S	Sweden	Stems	Intermediate Wheatgrass	organic	2016	2021-06-30	Torun, PL	yes	Library B	Subplot3	2056		NA
SW_P_34S	Sweden	Stems	Intermediate Wheatgrass	organic	2016	2021-06-30	Torun, PL	yes	Library B	Subplot3	5027		NA
SW_P_35S	Sweden	Stems	Intermediate Wheatgrass	organic	2016	2021-06-30	Torun, PL	yes	Library B	Subplot3	5795		NA
SW_P_41S	Sweden	Stems	Intermediate Wheatgrass	organic	2016	2021-06-30	Torun, PL	yes	Library B	Subplot4	7939		NA
SW_P_42S	Sweden	Stems	Intermediate Wheatgrass	organic	2016	2021-06-30	Torun, PL	yes	Library B	Subplot4	2468		NA
SW_P_43S	Sweden	Stems	Intermediate Wheatgrass	organic	2016	2021-06-30	Torun, PL	yes	Library B	Subplot4	1896		NA
SW_P_44S	Sweden	Stems	Intermediate Wheatgrass	organic	2016	2021-06-30	Torun, PL	yes	Library B	Subplot4	2462		NA
SW_P_45S	Sweden	Stems	Intermediate Wheatgrass	organic	2016	2021-06-30	Torun, PL	yes	Library B	Subplot4	701		NA
BE_A_R2_1_1	Belgium	Roots	Winter Wheat cv Chevignon	conventional	2020	2021-06-25	Torun, PL	yes	Library A	Subplot1	138260
BE_A_R2_1_2	Belgium	Roots	Winter Wheat cv Chevignon	conventional	2020	2021-06-25	Torun, PL	yes	Library A	Subplot1	56155
BE_A_R2_1_3	Belgium	Roots	Winter Wheat cv Chevignon	conventional	2020	2021-06-25	Torun, PL	yes	Library A	Subplot1	4256
BE_A_R2_1_4	Belgium	Roots	Winter Wheat cv Chevignon	conventional	2020	2021-06-25	Torun, PL	yes	Library A	Subplot1	26293
BE_A_R2_1_5	Belgium	Roots	Winter Wheat cv Chevignon	conventional	2020	2021-06-25	Torun, PL	yes	Library A	Subplot1	48045
BE_A_R2_2_1	Belgium	Roots	Winter Wheat cv Chevignon	conventional	2020	2021-06-25	Torun, PL	yes	Library A	Subplot2	282298
BE_A_R2_2_2	Belgium	Roots	Winter Wheat cv Chevignon	conventional	2020	2021-06-25	Torun, PL	yes	Library A	Subplot2	60354
BE_A_R2_2_3	Belgium	Roots	Winter Wheat cv Chevignon	conventional	2020	2021-06-25	Torun, PL	yes	Library A	Subplot2	5245
BE_A_R2_2_4	Belgium	Roots	Winter Wheat cv Chevignon	conventional	2020	2021-06-25	Torun, PL	yes	Library A	Subplot2	4970
BE_A_R2_2_5	Belgium	Roots	Winter Wheat cv Chevignon	conventional	2020	2021-06-25	Torun, PL	yes	Library A	Subplot2	1624		excluded
BE_A_R2_3_1	Belgium	Roots	Winter Wheat cv Chevignon	conventional	2020	2021-06-25	Torun, PL	yes	Library A	Subplot3	112756
BE_A_R2_3_2	Belgium	Roots	Winter Wheat cv Chevignon	conventional	2020	2021-06-25	Torun, PL	yes	Library A	Subplot3	173086
BE_A_R2_3_3	Belgium	Roots	Winter Wheat cv Chevignon	conventional	2020	2021-06-25	Torun, PL	yes	Library A	Subplot3	37976
BE_A_R2_3_4	Belgium	Roots	Winter Wheat cv Chevignon	conventional	2020	2021-06-25	Torun, PL	yes	Library A	Subplot3	44622
BE_A_R2_3_5	Belgium	Roots	Winter Wheat cv Chevignon	conventional	2020	2021-06-25	Torun, PL	yes	Library A	Subplot3	54807
BE_P_R2_1_1	Belgium	Roots	Intermediate Wheatgrass	organic	2017	2021-06-25	Torun, PL	yes	Library A	Subplot1	49425
BE_P_R2_1_2	Belgium	Roots	Intermediate Wheatgrass	organic	2017	2021-06-25	Torun, PL	yes	Library A	Subplot1	77818
BE_P_R2_1_3	Belgium	Roots	Intermediate Wheatgrass	organic	2017	2021-06-25	Torun, PL	yes	Library A	Subplot1	36505
BE_P_R2_1_4	Belgium	Roots	Intermediate Wheatgrass	organic	2017	2021-06-25	Torun, PL	yes	Library A	Subplot1	22711
BE_P_R2_1_5	Belgium	Roots	Intermediate Wheatgrass	organic	2017	2021-06-25	Torun, PL	yes	Library A	Subplot1	45844
BE_P_R2_2_1	Belgium	Roots	Intermediate Wheatgrass	organic	2017	2021-06-25	Torun, PL	yes	Library A	Subplot2	411762
BE_P_R2_2_2	Belgium	Roots	Intermediate Wheatgrass	organic	2017	2021-06-25	Torun, PL	yes	Library A	Subplot2	286773
BE_P_R2_2_3	Belgium	Roots	Intermediate Wheatgrass	organic	2017	2021-06-25	Torun, PL	yes	Library A	Subplot2	358042
BE_P_R2_2_4	Belgium	Roots	Intermediate Wheatgrass	organic	2017	2021-06-25	Torun, PL	yes	Library A	Subplot2	91456
BE_P_R2_2_5	Belgium	Roots	Intermediate Wheatgrass	organic	2017	2021-06-25	Torun, PL	yes	Library A	Subplot2	231089
BE_P_R2_3_1	Belgium	Roots	Intermediate Wheatgrass	organic	2017	2021-06-25	Torun, PL	yes	Library A	Subplot3	409486
BE_P_R2_3_2	Belgium	Roots	Intermediate Wheatgrass	organic	2017	2021-06-25	Torun, PL	yes	Library A	Subplot3	390206
BE_P_R2_3_3	Belgium	Roots	Intermediate Wheatgrass	organic	2017	2021-06-25	Torun, PL	yes	Library A	Subplot3	165394
BE_P_R2_3_4	Belgium	Roots	Intermediate Wheatgrass	organic	2017	2021-06-25	Torun, PL	yes	Library A	Subplot3	11154
BE_P_R2_3_5	Belgium	Roots	Intermediate Wheatgrass	organic	2017	2021-06-25	Torun, PL	yes	Library A	Subplot3	577907
BE_P_R2_4_1	Belgium	Roots	Intermediate Wheatgrass	organic	2017	2021-06-25	Torun, PL	yes	Library A	Subplot4	7417
BE_P_R2_4_2	Belgium	Roots	Intermediate Wheatgrass	organic	2017	2021-06-25	Torun, PL	yes	Library A	Subplot4	34600
BE_P_R2_4_3	Belgium	Roots	Intermediate Wheatgrass	organic	2017	2021-06-25	Torun, PL	yes	Library A	Subplot4	123833
BE_P_R2_4_4	Belgium	Roots	Intermediate Wheatgrass	organic	2017	2021-06-25	Torun, PL	yes	Library A	Subplot4	271621
BE_P_R2_4_5	Belgium	Roots	Intermediate Wheatgrass	organic	2017	2021-06-25	Torun, PL	yes	Library A	Subplot4	109811
FR_A_R2_11	France	Roots	Winter wheat	in conversion	2020	2021-06-22	Torun, PL	yes	Library A	Subplot1	115174
FR_A_R2_12	France	Roots	Winter wheat	in conversion	2020	2021-06-22	Torun, PL	yes	Library A	Subplot1	126149
FR_A_R2_13	France	Roots	Winter wheat	in conversion	2020	2021-06-22	Torun, PL	yes	Library A	Subplot1	156837
FR_A_R2_14	France	Roots	Winter wheat	in conversion	2020	2021-06-22	Torun, PL	yes	Library A	Subplot1	31578
FR_A_R2_15	France	Roots	Winter wheat	in conversion	2020	2021-06-22	Torun, PL	yes	Library A	Subplot1	63086
FR_A_R2_21	France	Roots	Winter wheat	in conversion	2020	2021-06-22	Torun, PL	yes	Library A	Subplot2	124260
FR_A_R2_22	France	Roots	Winter wheat	in conversion	2020	2021-06-22	Torun, PL	yes	Library A	Subplot2	23361
FR_A_R2_23	France	Roots	Winter wheat	in conversion	2020	2021-06-22	Torun, PL	yes	Library A	Subplot2	6810
FR_A_R2_24	France	Roots	Winter wheat	in conversion	2020	2021-06-22	Torun, PL	yes	Library A	Subplot2	5600
FR_A_R2_25	France	Roots	Winter wheat	in conversion	2020	2021-06-22	Torun, PL	yes	Library A	Subplot2	87368
FR_A_R2_31	France	Roots	Winter wheat	in conversion	2020	2021-06-22	Torun, PL	yes	Library A	Subplot3	23489
FR_A_R2_32	France	Roots	Winter wheat	in conversion	2020	2021-06-22	Torun, PL	yes	Library A	Subplot3	29537
FR_A_R2_33	France	Roots	Winter wheat	in conversion	2020	2021-06-22	Torun, PL	yes	Library A	Subplot3	28078
FR_A_R2_34	France	Roots	Winter wheat	in conversion	2020	2021-06-22	Torun, PL	yes	Library A	Subplot3	62210
FR_A_R2_35	France	Roots	Winter wheat	in conversion	2020	2021-06-22	Torun, PL	yes	Library A	Subplot3	44907
FR_A_R2_41	France	Roots	Winter wheat	in conversion	2020	2021-06-22	Torun, PL	yes	Library A	Subplot4	43622
FR_A_R2_42	France	Roots	Winter wheat	in conversion	2020	2021-06-22	Torun, PL	yes	Library A	Subplot4	15094
FR_A_R2_43	France	Roots	Winter wheat	in conversion	2020	2021-06-22	Torun, PL	yes	Library A	Subplot4	24815
FR_A_R2_44	France	Roots	Winter wheat	in conversion	2020	2021-06-22	Torun, PL	yes	Library A	Subplot4	69110
FR_A_R2_45	France	Roots	Winter wheat	in conversion	2020	2021-06-22	Torun, PL	yes	Library A	Subplot4	128945
FR_P_R2_11	France	Roots	Intermediate Wheatgrass	organic	2018	2021-06-21	Torun, PL	yes	Library A	Subplot1	36265
FR_P_R2_12	France	Roots	Intermediate Wheatgrass	organic	2018	2021-06-21	Torun, PL	yes	Library A	Subplot1	236568
FR_P_R2_13	France	Roots	Intermediate Wheatgrass	organic	2018	2021-06-21	Torun, PL	yes	Library A	Subplot1	40303
FR_P_R2_14	France	Roots	Intermediate Wheatgrass	organic	2018	2021-06-21	Torun, PL	yes	Library A	Subplot1	9448
FR_P_R2_15	France	Roots	Intermediate Wheatgrass	organic	2018	2021-06-21	Torun, PL	yes	Library A	Subplot1	48326
FR_P_R2_21	France	Roots	Intermediate Wheatgrass	organic	2018	2021-06-21	Torun, PL	yes	Library A	Subplot2	48309
FR_P_R2_22	France	Roots	Intermediate Wheatgrass	organic	2018	2021-06-21	Torun, PL	yes	Library A	Subplot2	46863
FR_P_R2_23	France	Roots	Intermediate Wheatgrass	organic	2018	2021-06-21	Torun, PL	yes	Library A	Subplot2	73993
FR_P_R2_24	France	Roots	Intermediate Wheatgrass	organic	2018	2021-06-21	Torun, PL	yes	Library A	Subplot2	145990
FR_P_R2_25	France	Roots	Intermediate Wheatgrass	organic	2018	2021-06-21	Torun, PL	yes	Library A	Subplot2	204001
FR_P_R2_31	France	Roots	Intermediate Wheatgrass	organic	2018	2021-06-21	Torun, PL	yes	Library A	Subplot3	76684
FR_P_R2_32	France	Roots	Intermediate Wheatgrass	organic	2018	2021-06-21	Torun, PL	yes	Library A	Subplot3	107004
FR_P_R2_33	France	Roots	Intermediate Wheatgrass	organic	2018	2021-06-21	Torun, PL	yes	Library A	Subplot3	55942
FR_P_R2_34	France	Roots	Intermediate Wheatgrass	organic	2018	2021-06-21	Torun, PL	yes	Library A	Subplot3	93674
FR_P_R2_35	France	Roots	Intermediate Wheatgrass	organic	2018	2021-06-21	Torun, PL	yes	Library A	Subplot3	121086
FR_P_R2_41	France	Roots	Intermediate Wheatgrass	organic	2018	2021-06-21	Torun, PL	yes	Library A	Subplot4	174675
FR_P_R2_42	France	Roots	Intermediate Wheatgrass	organic	2018	2021-06-21	Torun, PL	yes	Library A	Subplot4	480460
FR_P_R2_43	France	Roots	Intermediate Wheatgrass	organic	2018	2021-06-21	Torun, PL	yes	Library A	Subplot4	56652
FR_P_R2_44	France	Roots	Intermediate Wheatgrass	organic	2018	2021-06-21	Torun, PL	yes	Library A	Subplot4	11090
FR_P_R2_45	France	Roots	Intermediate Wheatgrass	organic	2018	2021-06-21	Torun, PL	yes	Library A	Subplot4	9418
BE_A_R2_4_1	Belgium	Roots	Winter Wheat cv Chevignon	conventional	2020	2021-06-25	Torun, PL	no	NA	Subplot4	NA
BE_A_R2_4_2	Belgium	Roots	Winter Wheat cv Chevignon	conventional	2020	2021-06-25	Torun, PL	no	NA	Subplot4	NA
BE_A_R2_4_3	Belgium	Roots	Winter Wheat cv Chevignon	conventional	2020	2021-06-25	Torun, PL	no	NA	Subplot4	NA
BE_A_R2_4_4	Belgium	Roots	Winter Wheat cv Chevignon	conventional	2020	2021-06-25	Torun, PL	no	NA	Subplot4	NA
BE_A_R2_4_5	Belgium	Roots	Winter Wheat cv Chevignon	conventional	2020	2021-06-25	Torun, PL	no	NA	Subplot4	NA
SW_A_R2_1_1	Sweden	Roots	Winter Wheat cv Linus	conventional	2020	2021-06-30	Torun, PL	yes	Library G	Subplot1	16768
SW_A_R2_1_2	Sweden	Roots	Winter Wheat cv Linus	conventional	2020	2021-06-30	Torun, PL	yes	Library G	Subplot1	53044
SW_A_R2_1_3	Sweden	Roots	Winter Wheat cv Linus	conventional	2020	2021-06-30	Torun, PL	yes	Library G	Subplot1	12298
SW_A_R2_1_4	Sweden	Roots	Winter Wheat cv Linus	conventional	2020	2021-06-30	Torun, PL	yes	Library G	Subplot1	45817
SW_A_R2_1_5	Sweden	Roots	Winter Wheat cv Linus	conventional	2020	2021-06-30	Torun, PL	yes	Library G	Subplot1	11216
SW_A_R2_2_1	Sweden	Roots	Winter Wheat cv Linus	conventional	2020	2021-06-30	Torun, PL	yes	Library G	Subplot2	47368
SW_A_R2_2_2	Sweden	Roots	Winter Wheat cv Linus	conventional	2020	2021-06-30	Torun, PL	yes	Library G	Subplot2	25137
SW_A_R2_2_3	Sweden	Roots	Winter Wheat cv Linus	conventional	2020	2021-06-30	Torun, PL	yes	Library G	Subplot2	54780
SW_A_R2_2_4	Sweden	Roots	Winter Wheat cv Linus	conventional	2020	2021-06-30	Torun, PL	yes	Library G	Subplot2	11158
SW_A_R2_2_5	Sweden	Roots	Winter Wheat cv Linus	conventional	2020	2021-06-30	Torun, PL	yes	Library G	Subplot2	15358
SW_A_R2_3_1	Sweden	Roots	Winter Wheat cv Linus	conventional	2020	2021-06-30	Torun, PL	yes	Library G	Subplot3	51306
SW_A_R2_3_2	Sweden	Roots	Winter Wheat cv Linus	conventional	2020	2021-06-30	Torun, PL	yes	Library G	Subplot3	48563
SW_A_R2_3_3	Sweden	Roots	Winter Wheat cv Linus	conventional	2020	2021-06-30	Torun, PL	yes	Library G	Subplot3	44496
SW_A_R2_3_4	Sweden	Roots	Winter Wheat cv Linus	conventional	2020	2021-06-30	Torun, PL	yes	Library G	Subplot3	40453
SW_A_R2_3_5	Sweden	Roots	Winter Wheat cv Linus	conventional	2020	2021-06-30	Torun, PL	yes	Library G	Subplot3	17250
SW_A_R2_4_1	Sweden	Roots	Winter Wheat cv Linus	conventional	2020	2021-06-30	Torun, PL	yes	Library G	Subplot4	59833
SW_A_R2_4_2	Sweden	Roots	Winter Wheat cv Linus	conventional	2020	2021-06-30	Torun, PL	yes	Library G	Subplot4	1112
SW_A_R2_4_3	Sweden	Roots	Winter Wheat cv Linus	conventional	2020	2021-06-30	Torun, PL	yes	Library G	Subplot4	NA
SW_A_R2_4_4	Sweden	Roots	Winter Wheat cv Linus	conventional	2020	2021-06-30	Torun, PL	yes	Library G	Subplot4	27504
SW_A_R2_4_5	Sweden	Roots	Winter Wheat cv Linus	conventional	2020	2021-06-30	Torun, PL	yes	Library G	Subplot4	59863
SW_P_R2_1_1	Sweden	Roots	Intermediate Wheatgrass	organic	2016	2021-06-30	Torun, PL	yes	Library G	Subplot1	38182
SW_P_R2_1_2	Sweden	Roots	Intermediate Wheatgrass	organic	2016	2021-06-30	Torun, PL	yes	Library G	Subplot1	82110
SW_P_R2_1_3	Sweden	Roots	Intermediate Wheatgrass	organic	2016	2021-06-30	Torun, PL	yes	Library G	Subplot1	25735
SW_P_R2_1_4	Sweden	Roots	Intermediate Wheatgrass	organic	2016	2021-06-30	Torun, PL	yes	Library G	Subplot1	75900
SW_P_R2_1_5	Sweden	Roots	Intermediate Wheatgrass	organic	2016	2021-06-30	Torun, PL	yes	Library G	Subplot1	111578
SW_P_R2_2_1	Sweden	Roots	Intermediate Wheatgrass	organic	2016	2021-06-30	Torun, PL	yes	Library G	Subplot2	35474
SW_P_R2_2_2	Sweden	Roots	Intermediate Wheatgrass	organic	2016	2021-06-30	Torun, PL	yes	Library G	Subplot2	84060
SW_P_R2_2_3	Sweden	Roots	Intermediate Wheatgrass	organic	2016	2021-06-30	Torun, PL	yes	Library G	Subplot2	55298
SW_P_R2_2_4	Sweden	Roots	Intermediate Wheatgrass	organic	2016	2021-06-30	Torun, PL	yes	Library G	Subplot2	70982
SW_P_R2_2_5	Sweden	Roots	Intermediate Wheatgrass	organic	2016	2021-06-30	Torun, PL	yes	Library G	Subplot2	72073
SW_P_R2_3_1	Sweden	Roots	Intermediate Wheatgrass	organic	2016	2021-06-30	Torun, PL	yes	Library G	Subplot3	115368
SW_P_R2_3_2	Sweden	Roots	Intermediate Wheatgrass	organic	2016	2021-06-30	Torun, PL	yes	Library G	Subplot3	115401
SW_P_R2_3_3	Sweden	Roots	Intermediate Wheatgrass	organic	2016	2021-06-30	Torun, PL	yes	Library G	Subplot3	109593
SW_P_R2_3_4	Sweden	Roots	Intermediate Wheatgrass	organic	2016	2021-06-30	Torun, PL	yes	Library G	Subplot3	93479
SW_P_R2_3_5	Sweden	Roots	Intermediate Wheatgrass	organic	2016	2021-06-30	Torun, PL	yes	Library G	Subplot3	74121
SW_P_R2_4_1	Sweden	Roots	Intermediate Wheatgrass	organic	2016	2021-06-30	Torun, PL	yes	Library G	Subplot4	59296
SW_P_R2_4_2	Sweden	Roots	Intermediate Wheatgrass	organic	2016	2021-06-30	Torun, PL	yes	Library G	Subplot4	105164
SW_P_R2_4_3	Sweden	Roots	Intermediate Wheatgrass	organic	2016	2021-06-30	Torun, PL	yes	Library G	Subplot4	6198
SW_P_R2_4_4	Sweden	Roots	Intermediate Wheatgrass	organic	2016	2021-06-30	Torun, PL	yes	Library G	Subplot4	144213
SW_P_R2_4_5	Sweden	Roots	Intermediate Wheatgrass	organic	2016	2021-06-30	Torun, PL	yes	Library G	Subplot4	14578

## Sheet: Table S2
SampleID	Observed	Shannon	Country	Genotype	Country_Genotype	Harvest_year	Nitrogen	Total Carbon	C/N Ratio	Respiration	DHA	Phosphor	Potassium	Water content	Cmic	Nmic	Cmic/Nmic Ratio
BE22_A_1	247.75	4.56053	Belgium	Annual	Belgium_Annual	HY2022	1.115	10.84	9.72405	0.15	14.5605	42.4699	13.1374	15.12	167.73	24.43	6.86574
BE22_A_2	274.2	4.75029	Belgium	Annual	Belgium_Annual	HY2022	1.16	9.915	8.5417	0.14	16.6005	51.7489	16.4192	14.22	160.53	23.84	6.73364
BE22_A_3	313.4	4.97981	Belgium	Annual	Belgium_Annual	HY2022	1.155	10.435	9.0171	0.14	17.187	55.1477	14.0522	14.22	168.85	26.59	6.35013
BE22_A_4	246	4.50889	Belgium	Annual	Belgium_Annual	HY2022	1.225	11.33	9.27055	0.13	19.5925	47.9167	13.1128	13.58	174.27	26.44	6.59115
BE22_P_1	257.6	4.80316	Belgium	Perennial	Belgium_Perennial	HY2022	1.205	13.03	10.7888	0.17	22.3382	44.0605	12.008	13.52	197.45	29.68	6.65263
BE22_P_2	264.2	4.83389	Belgium	Perennial	Belgium_Perennial	HY2022	1.26	12.92	10.2762	0.16	32.8445	45.128	9.915	13.09	241.1	35.86	6.72337
BE22_P_3	300.6	4.86275	Belgium	Perennial	Belgium_Perennial	HY2022	1.15	13.195	11.5189	0.12	20.689	36.8939	11.0198	11.34	203.77	31.56	6.45659
BE22_P_4	320	4.98338	Belgium	Perennial	Belgium_Perennial	HY2022	1.285	15.47	12.0634	0.14	20.502	36.1032	8.894	14.36	206.44	29.81	6.92519
FR22_A_1	388.6	5.19911	France	Annual	France_Annual	HY2022	2.88	69.88	24.3016	0.33	37.511	7.30892	20.1526	21.72	373.29	57.4	6.50331
FR22_A_2	326.2	4.91485	France	Annual	France_Annual	HY2022	2.26	49.4	21.8517	0.26	51.8675	8.80424	15.2642	19.49	336.99	55.35	6.08835
FR22_A_3	300	4.86561	France	Annual	France_Annual	HY2022	3.11	68	20.5301	0.24	59.016	6.9701	12.6682	19.46	398.22	61.99	6.42394
FR22_A_4	319.4	4.96192	France	Annual	France_Annual	HY2022	3.95	83.7	21.1697	0.31	63.878	6.68731	13.7166	23.9	464.36	71.47	6.49727
FR22_P_1	388.6	5.29282	France	Perennial	France_Perennial	HY2022	2.565	27.74	10.813	0.34	86.565	18.6478	12.6966	21.43	341.96	60.14	5.68607
FR22_P_2	388.4	5.26816	France	Perennial	France_Perennial	HY2022	2.63	30.895	11.7446	0.23	62.1865	18.0045	15.6948	15.75	323.55	56.58	5.71845
FR22_P_3	407.2	5.36715	France	Perennial	France_Perennial	HY2022	2.66	36.865	13.8406	0.3	63.105	17.2273	18.0896	16.9	379.69	70.71	5.36968
FR22_P_4	386.2	5.24271	France	Perennial	France_Perennial	HY2022	3.935	45.965	11.6795	0.36	58.9735	13.9801	14.8256	20.79	465.96	65.68	7.0944
SE22_A_1	307.4	4.85267	Sweden	Annual	Sweden_Annual	HY2022	2.075	18.815	9.0904	0.27	29.887	29.8461	6.8782	14.27	249.97	22.99	10.873
SE22_A_2	305	4.97048	Sweden	Annual	Sweden_Annual	HY2022	1.795	16.085	8.9813	0.21	29.164	20.8	7.4818	9.61	202.18	20.11	10.0537
SE22_A_3	307.6	4.86112	Sweden	Annual	Sweden_Annual	HY2022	1.585	14.08	8.8742	0.21	19.55	28.5482	12.078	10.42	64.6	-5.12	NA
SE22_A_4	274.75	4.62674	Sweden	Annual	Sweden_Annual	HY2022	1.985	17.155	8.6233	0.19	37.282	23.5574	9.2516	13.75	93.58	4.43	21.1242
SE22_P_1	349.6	5.03571	Sweden	Perennial	Sweden_Perennial	HY2022	1.83	16.9	9.23165	0.34	48.204	15.841	7.6152	12.13	243.5	30.19	8.06558
SE22_P_2	332.4	4.82531	Sweden	Perennial	Sweden_Perennial	HY2022	2.105	18.98	9.01755	0.26	106.871	20.9208	11.2044	14.59	396.13	47.37	8.36247
SE22_P_3	371.4	5.126	Sweden	Perennial	Sweden_Perennial	HY2022	1.45	13.105	9.03495	0.2	34.8	29.332	22.203	11.34	213.08	20.83	10.2295
SE22_P_4	309	4.74119	Sweden	Perennial	Sweden_Perennial	HY2022	1.875	17.61	9.381	0.26	34.29	14.8174	8.7718	14.07	253.32	26	9.74308
BE21_A_1	279	4.92636	Belgium	Annual	Belgium_Annual	HY2021	1.1	10.275	9.3448	0.33	13.285	62	59.882	23.48	128.74	20.96	6.14218
BE21_A_2	199.8	4.57881	Belgium	Annual	Belgium_Annual	HY2021	0.995	8.015	8.0546	0.26	9.8	38	72.036	22.55	83.58	11.09	7.53652
BE21_A_3	279.8	4.86603	Belgium	Annual	Belgium_Annual	HY2021	1.165	10.125	8.701	0.22	15.199	71.6	67.714	22.41	119.29	20.2	5.90545
BE21_P_1	300.8	4.9859	Belgium	Perennial	Belgium_Perennial	HY2021	1.315	14.08	10.6716	0.38	22.683	104.8	52.954	24.03	170.01	27.35	6.21609
BE21_P_2	299.4	4.87037	Belgium	Perennial	Belgium_Perennial	HY2021	1.33	13.32	10.0108	0.24	32.691	86	56.942	22.63	194.11	30.96	6.2697
BE21_P_3	300.8	4.88449	Belgium	Perennial	Belgium_Perennial	HY2021	1.28	13.035	10.1713	0.26	22.762	70.8	52.08	25.74	185.83	30.09	6.17581
BE21_P_4	303.8	4.92079	Belgium	Perennial	Belgium_Perennial	HY2021	1.31	16.88	12.9168	0.22	18.331	68.8	65.998	21.12	176.49	27.7	6.37148
FR21_A_1	359.4	5.14434	France	Annual	France_Annual	HY2021	5.895	82.155	13.941	0.85	83.444	20.8	22.94	37.53	459.02	63.7	7.20597
FR21_A_2	334	5.17699	France	Annual	France_Annual	HY2021	5.575	82.705	14.8347	0.57	83.109	NA	75.63	41.74	446.31	62.16	7.18002
FR21_A_3	363.2	5.27544	France	Annual	France_Annual	HY2021	5.665	92.09	16.2586	0.62	104.447	NA	49.518	43	461.96	69.74	6.62403
FR21_A_4	332.2	5.05615	France	Annual	France_Annual	HY2021	5.67	101.325	17.8811	0.55	107.193	NA	55.756	41.36	463.11	72.16	6.41782
FR21_P_1	331	5.12409	France	Perennial	France_Perennial	HY2021	3	38.135	12.716	0.52	104.533	18.4	88.526	24.42	324.43	57.61	5.63149
FR21_P_2	329	4.90402	France	Perennial	France_Perennial	HY2021	2.425	31.135	12.8371	0.43	97.881	19.6	126.254	21.83	311.46	56.71	5.49215
FR21_P_3	370	5.24588	France	Perennial	France_Perennial	HY2021	2.84	34.71	12.2279	0.38	97.583	24.8	89.794	20.67	343.33	63.26	5.42728
FR21_P_4	313	4.9717	France	Perennial	France_Perennial	HY2021	3.995	50.715	12.6969	0.53	126.926	2.8	128.082	30.79	398.08	67.08	5.93441

## Sheet: Table S3
Sweden Annual				Sweden Perennial				Belgium Annual				Belgium Perennial				France Annual				France Perennial
ASV	Genus	Order		ASV	Genus	Order		ASV	Genus	Order		ASV	Genus	Order		ASV	Genus	Order		ASV	Genus	Order
c75efd804212b3c75dc51d995b254da7	Polaromonas	Burkholderiales		3da13822a4e59d2d70a6ec427c82e650	Afipia	Rhizobiales		1c2b8892a0d7f828d72808cd01cfd199	Devosia	Rhizobiales		d829bee4984f82ffc2453212157caf96	Bradyrhizobium	Rhizobiales		8687cc49cdac1adda44effe1e7a18e13	Unidentified_Thermomonosporaceae	Streptosporangiales		d056eaae52186d231eab1da634a27a2e	Unidentified_Chitinophagaceae	Chitinophagales
cb5b9907447a49154182dee3ea78d16e	Acidibacter	Gammaproteobacteria_Incertae_Sedis		7d88cb85b80e0024b54a61e7a6da3bf0	Bacillus	Bacillales		df71de0e92459aa808364311135bb8fc	Variovorax	Burkholderiales		1c2b8892a0d7f828d72808cd01cfd199	Devosia	Rhizobiales		cb5b9907447a49154182dee3ea78d16e	Acidibacter	Gammaproteobacteria_Incertae_Sedis		8f095d3ea9df8f6449dc69315c77b191	Unidentified_Chitinophagaceae	Chitinophagales
cb5ca9ea57b4297619b4459a0347252f	Acidibacter	Gammaproteobacteria_Incertae_Sedis		c6a20752362b9c533158fe8f72e974dd	Unidentified_Moraxellaceae	Pseudomonadales		568bee5fcaa9b6912463e88ef964f3e9	Unidentified_Roseiflexaceae	Chloroflexales		1e34449edede5f234376a6e2dabe8537	Unidentified_Vicinamibacteraceae	Vicinamibacterales		44e2ab81e5e7cff6d965651c707b9479	Unidentified_Chitinophagaceae	Chitinophagales		44e2ab81e5e7cff6d965651c707b9479	Unidentified_Chitinophagaceae	Chitinophagales
0c4f8c95fedb27fdbdf839992673c20d	Unidentified_Microscillaceae	Cytophagales		6472eb8b1e09f892aca2f23182962903	Bradyrhizobium	Rhizobiales		1dc3a7cd36625f81a603740de6b3160b	Mesorhizobium	Rhizobiales		cf3d8280b7a518c9dc7bffe7be17301f	BIrii41	Polyangiales		8b8334d3bba356d260b6c1bb5dd277f6	Steroidobacter	Steroidobacterales		9fe3cf958c80040f5c4ff05b64278e8a	Unidentified_Chitinophagaceae	Chitinophagales
c35f665bd95ab81a5ca34ee89524dba5	Unidentified_Comamonadaceae	Burkholderiales		bb323d9dc11490843af42fb86db7bcf8	Haliangium	Haliangiales		159444bc0b813da46a659d21a4d714fe	Lacunisphaera	Opitutales		4d5b8c2c09a9e464f466f3ddc5ab1de5	Unidentified_Rhizobiales_Incertae_Sedis	Rhizobiales		a669eb6ad9a74b0022af57efee724096	Unidentified_Comamonadaceae	Burkholderiales		a7fc94f824b7bf5d8c7d28c0125c4e32	Subgroup_17	Subgroup_17
				f15b29f8cd5dc2b290818ad676b17429	Dongia	Dongiales		cbcc718b54a5d4f76baf4aa2c7ffb097	Ferruginibacter	Chitinophagales		7cf674777241465ff8790fabeffc47e5	Acidibacter	Gammaproteobacteria_Incertae_Sedis		aed191bac0b1c3264208a084af848bed	Rhodoferax	Burkholderiales		38adc2efc7b16a7c7706e2c9b5822754	Mucilaginibacter	Sphingobacteriales
				7876a5906e5be58d068237cd0b6ebb3c	Acidibacter	Gammaproteobacteria_Incertae_Sedis		79c9235ff041fe76f6dc89a18c5a222a	Ferruginibacter	Chitinophagales		a7fc94f824b7bf5d8c7d28c0125c4e32	Subgroup_17	Subgroup_17		fe416c72555516ceb55c78ab742fef48	Streptomyces	Streptomycetales		ce7e5a01661fe3c5c867d6af36a4a307	Chitinophaga	Chitinophagales
				dedf0cd91fb40ffb7812c8dd8abf99d9	Acidibacter	Gammaproteobacteria_Incertae_Sedis		38adc2efc7b16a7c7706e2c9b5822754	Mucilaginibacter	Sphingobacteriales		50b61496d772ef01f3cbdacc5c6ca371	Sphingomonas	Sphingomonadales		9fe3cf958c80040f5c4ff05b64278e8a	Unidentified_Chitinophagaceae	Chitinophagales		998046da1a57796e5157627ce663d560	Unidentified_Chitinophagaceae	Chitinophagales
				1afea6b8ce120f4e35e649c3fe33b422	Unidentified_Xanthobacteraceae	Rhizobiales		83bdc0f979ca81d8286c40e4bd27cca1	Haliangium	Haliangiales		2600d6f83b2dfb2eb236d34a8060c835	Unidentified_Xanthobacteraceae	Rhizobiales		5550cc77b799424a597cd75af042bcf5	Unidentified_Streptomycetaceae	Streptomycetales		5b824059f35b2d1a22e2ce26ab79ede0	Terrimonas	Chitinophagales
				81ce6c86d096b7d2b0a18417a1be782e	Unidentified_Moraxellaceae	Pseudomonadales		2234a31ce0725868fb7d7b0e667ac19a	A4b	SBR1031		2bce2c03a49a801da9460b2b3b98bc70	Reyranella	Reyranellales		880bbde680963f7620a9f8c74281f82b	Unidentified_Sandaracinaceae	Polyangiales		c35f89ec288fa609011e56f210bdda23	Terrimonas	Chitinophagales
								e547482d9941c104c4abced23e15360c	A4b	SBR1031		cd02dc8d1c45727e34e0c6c7b28e7aaa	A4b	SBR1031		83bdc0f979ca81d8286c40e4bd27cca1	Haliangium	Haliangiales		40e00392df104934eba8dd59b0e3a0a2	Ohtaekwangia	Cytophagales
								b72e721491c06a141790f166701b3808	A4b	SBR1031						1439d57b95e2de0448af06ef79cc644b	Unidentified_Microscillaceae	Cytophagales		0a1967051180fbda882271ec5a9df0d9	Unidentified_Cyclobacteriaceae	Cytophagales
																4e37f31b6e91df027e4ea1e733a87ecf	Niastella	Chitinophagales		fda1412a61d3c70b70e83ec5ec1cd528	Ferruginibacter	Chitinophagales
																				0f27a594276419bae45461469f4b2b34	Unidentified_Microscillaceae	Cytophagales
																				d58b6cf2e9af6364330b92566e14d59e	Vicinamibacter	Vicinamibacterales
																				9bddb550b4cd4c61f60ed727c7c83094	Terrimonas	Chitinophagales
																				1439d57b95e2de0448af06ef79cc644b	Unidentified_Microscillaceae	Cytophagales
																				887070b273e401be76c2a78bdc542aa0	Unidentified_Vicinamibacterales	Vicinamibacterales
																				488aeee9ae8169ac4b940294c9a7a4d5	Saccharimonadales	Saccharimonadales
																				4e37f31b6e91df027e4ea1e733a87ecf	Niastella	Chitinophagales

## Sheet: Table S4
Sample_ID	Prevalence Level	Genotype	Country	Core Taxa in both sampling years	Core Taxa only in 2021	Core Taxa only in 2022	Total Nr. of Taxa	Core Taxa in both sampling years in %	Core Taxa only in 2021 in %	Core Taxa only in 2022 in %
FR_A	0	Annual	France	309	338	273	920	33.587	36.7391	29.6739
FR_P	0	Perennial	France	324	364	233	921	35.1792	39.5223	25.2986
BE_A	0	Annual	Belgium	269	261	220	750	35.8667	34.8	29.3333
BE_P	0	Perennial	Belgium	411	201	380	992	41.4315	20.2621	38.3065
SE_A	0	Annual	Sweden	354	471	304	1129	31.3552	41.7183	26.9265
SE_P	0	Perennial	Sweden	432	560	257	1249	34.5877	44.8359	20.5765
FR_A	0.125	Annual	France	176	139	78	393	44.7837	35.369	19.8473
FR_P	0.125	Perennial	France	183	101	103	387	47.2868	26.0982	26.615
BE_A	0.125	Annual	Belgium	149	152	65	366	40.7104	41.5301	17.7596
BE_P	0.125	Perennial	Belgium	203	77	85	365	55.6164	21.0959	23.2877
SE_A	0.125	Annual	Sweden	182	130	117	429	42.4242	30.303	27.2727
SE_P	0.125	Perennial	Sweden	205	184	87	476	43.0672	38.6555	18.2773
FR_A	0.25	Annual	France	128	88	47	263	48.6692	33.4601	17.8707
FR_P	0.25	Perennial	France	128	62	65	255	50.1961	24.3137	25.4902
BE_A	0.25	Annual	Belgium	115	89	48	252	45.6349	35.3175	19.0476
BE_P	0.25	Perennial	Belgium	129	52	29	210	61.4286	24.7619	13.8095
SE_A	0.25	Annual	Sweden	104	89	53	246	42.2764	36.1789	21.5447
SE_P	0.25	Perennial	Sweden	107	55	53	215	49.7674	25.5814	24.6512
FR_A	0.375	Annual	France	110	72	34	216	50.9259	33.3333	15.7407
FR_P	0.375	Perennial	France	103	48	59	210	49.0476	22.8571	28.0952
BE_A	0.375	Annual	Belgium	86	73	42	201	42.7861	36.3184	20.8955
BE_P	0.375	Perennial	Belgium	111	42	26	179	62.0112	23.4637	14.5251
SE_A	0.375	Annual	Sweden	75	48	45	168	44.6429	28.5714	26.7857
SE_P	0.375	Perennial	Sweden	85	34	47	166	51.2048	20.4819	28.3133
FR_A	0.5	Annual	France	89	53	35	177	50.2825	29.9435	19.774
FR_P	0.5	Perennial	France	81	27	46	154	52.5974	17.5325	29.8701
BE_A	0.5	Annual	Belgium	68	61	37	166	40.9639	36.747	22.2892
BE_P	0.5	Perennial	Belgium	86	31	14	131	65.6489	23.6641	10.687
SE_A	0.5	Annual	Sweden	56	34	27	117	47.8632	29.0598	23.0769
SE_P	0.5	Perennial	Sweden	56	14	33	103	54.3689	13.5922	32.0388
FR_A	0.625	Annual	France	73	35	32	140	52.1429	25	22.8571
FR_P	0.625	Perennial	France	67	20	45	132	50.7576	15.1515	34.0909
BE_A	0.625	Annual	Belgium	60	40	32	132	45.4545	30.303	24.2424
BE_P	0.625	Perennial	Belgium	69	26	16	111	62.1622	23.4234	14.4144
SE_A	0.625	Annual	Sweden	42	26	25	93	45.1613	27.957	26.8817
SE_P	0.625	Perennial	Sweden	41	9	28	78	52.5641	11.5385	35.8974
FR_A	0.75	Annual	France	52	33	28	113	46.0177	29.2035	24.7788
FR_P	0.75	Perennial	France	54	15	28	97	55.6701	15.4639	28.866
BE_A	0.75	Annual	Belgium	50	27	24	101	49.505	26.7327	23.7624
BE_P	0.75	Perennial	Belgium	48	22	11	81	59.2593	27.1605	13.5802
SE_A	0.75	Annual	Sweden	19	21	21	61	31.1475	34.4262	34.4262
SE_P	0.75	Perennial	Sweden	23	6	20	49	46.9388	12.2449	40.8163
FR_A	0.875	Annual	France	33	28	18	79	41.7722	35.443	22.7848
FR_P	0.875	Perennial	France	41	16	19	76	53.9474	21.0526	25
BE_A	0.875	Annual	Belgium	35	6	24	65	53.8462	9.23077	36.9231
BE_P	0.875	Perennial	Belgium	37	11	8	56	66.0714	19.6429	14.2857
SE_A	0.875	Annual	Sweden	9	16	7	32	28.125	50	21.875
SE_P	0.875	Perennial	Sweden	13	5	16	34	38.2353	14.7059	47.0588
FR_A	0.99	Annual	France	14	19	6	39	35.8974	48.7179	15.3846
FR_P	0.99	Perennial	France	19	9	12	40	47.5	22.5	30
BE_A	0.99	Annual	Belgium	22	4	17	43	51.1628	9.30233	39.5349
BE_P	0.99	Perennial	Belgium	20	12	6	38	52.6316	31.5789	15.7895
SE_A	0.99	Annual	Sweden	3	7	4	14	21.4286	50	28.5714
SE_P	0.99	Perennial	Sweden	3	2	14	19	15.7895	10.5263	73.6842
FR_A	1	Annual	France	0	0	0	0	0	0	0
FR_P	1	Perennial	France	0	0	0	0	0	0	0
BE_A	1	Annual	Belgium	0	0	0	0	0	0	0
BE_P	1	Perennial	Belgium	0	0	0	0	0	0	0
SE_A	1	Annual	Sweden	0	0	0	0	0	0	0
SE_P	1	Perennial	Sweden	0	0	0	0	0	0	0

## Sheet: Table S5
Genus		France				Belgium				Sweden
		Perennial		Annual		Perennial		Annual		Perennial		Annual
	Number of Genera	716		688		642		593		648		596
DESeq2	Number of significant DA* genera - DESeq	140 (19.6%)		137 (19.9%)		58 (14.4%)		138 (23.3%)		122 (16.6%)		102 (15.3%)
	Relative abundance of significant genera (%)	44.5		40.4		14.4		39.2		47.9		50.5
Phylum		France				Belgium				Sweden
		Perennial		Annual		Perennial		Annual		Perennial		Annual
	Number of Phyla	40		37		31		28		31		32
DESeq2	Number of significant DA* phyla - DESeq	12 (30%)		14 (37.8%)		8 (25.8%)		11 (39.3%)		9 (24.3%)		11 (28.9%)
	Relative abundance of significant phyla (%)	22.5		65.2		7.6		65.8		22.9		31.4
*DA = differentially abundant
